# Supplementary material for: An In Vitro Model of Glioma Development
Source: Genes (Basel). 2023 Apr 27;14(5):990. doi: 10.3390/genes14050990 (PMC10217752; doi:10.3390/genes14050990)
Supplement: Supplementary file 1 [file genes-14-00990-s001.zip › Supplementary Table S1.xlsx]

## Sheet: Up in A-FC6 cells
Gene names	Protein names	Protein IDs	Majority protein IDs	id	Peptides	Razor + unique peptides	Unique peptides	Sequence coverage [%]	Unique + razor sequence coverage [%]	Unique sequence coverage [%]	Mol. weight [kDa]	Score	Intensity	iBAQ peptides	MS/MS count	LFQ intensity primary astrocytes_1	LFQ intensity primary astrocytes_2	LFQ intensity primary astrocytes_3	LFQ intensity A-FC6_1	LFQ intensity A-FC6_2	LFQ intensity A-FC6_3	=-LOG(P-value)	Difference
Cald1	Non-muscle caldesmon	G3V9E3;Q62736;A0A0G2JTV2	G3V9E3;Q62736;A0A0G2JTV2	1338	22	22	22	34.5	34.5	34.5	60.611	136.79	2881900000	33	114	26.5607	26.8803	26.7699	17.8938	18.9652	20.526	3.23031	7.60862
P4ha2		D3ZGT6;A0A0G2JYL4	D3ZGT6;A0A0G2JYL4	782	19	19	19	49.7	49.7	49.7	60.866	191.39	10927000000	35	127	29.1573	29.3298	28.683	23.3832	23.6531	25.5547	2.62232	4.85969
Fn1	Fibronectin;Anastellin	A0A096P6L8;P04937;P04937-3;P04937-2;P04937-4	A0A096P6L8;P04937;P04937-3;P04937-2;P04937-4	15	103	103	3	55.8	55.8	1.8	272.44	323.31	87160000000	116	999	27.8341	27.7005	27.5006	23.482	23.2265	23.502	5.27436	4.2749
Tpm4	Tropomyosin alpha-4 chain	P09495;A0A0G2K2G8	P09495;A0A0G2K2G8	1509	21	13	13	61.7	46	46	28.509	76.348	9911400000	21	79	29.6711	29.4843	29.4212	25.4443	25.078	26.7351	2.75554	3.77309
Flna		C0JPT7	C0JPT7	607	122	122	115	61.8	61.8	59.8	280.49	323.31	41590000000	151	912	28.365	28.3208	28.1521	24.9331	24.4117	25.067	4.10633	3.47538
Rcn3		I6L9G5;A0A0G2K022	I6L9G5;A0A0G2K022	180	7	7	7	40.5	40.5	40.5	37.941	52.473	680270000	15	29	26.1209	26.0928	26.2262	22.7449	22.848	22.5049	5.21784	3.44733
Plod2	Procollagen-lysine,2-oxoglutarate 5-dioxygenase 2	Q811A3-2;Q811A3	Q811A3-2;Q811A3	2358	25	25	2	40.8	40.8	4.9	86.954	170.75	4408000000	46	116	27.901	28.0833	27.8124	24.7819	24.3225	24.7317	4.43415	3.32021
Cnn2	Calponin	D3ZRX9	D3ZRX9	847	10	10	9	55.7	55.7	50.7	24.069	90.398	996070000	12	50	26.0816	25.7254	25.6292	22.3372	23.9317	21.7284	2.02715	3.14628
Sod2	Superoxide dismutase [Mn], mitochondrial	P07895	P07895	1494	6	6	6	56.8	56.8	56.8	24.674	85.847	1890500000	12	42	27.5779	27.2995	27.1402	24.516	24.0485	24.231	4.09856	3.07404
Sptbn1		G3V6S0;A0A0G2K8W9;A0A0G2JZY6;F1MA36;Q9QWN8;A0A140UHX6	G3V6S0;A0A0G2K8W9;A0A0G2JZY6	341	86	86	85	46.9	46.9	46.4	273.31	323.31	9740900000	161	409	27.2768	27.4383	27.1364	24.335	23.7525	24.6437	3.41653	3.04009
Dpysl3	Dihydropyrimidinase-related protein 3	Q62952-2;Q62952	Q62952-2;Q62952	2142	23	20	20	53.1	46.7	46.7	73.898	240.99	3411900000	41	115	26.7261	26.6352	26.0618	23.766	23.0274	23.529	3.26293	3.03357
Myo1c	Unconventional myosin-Ic	Q63355	Q63355	2149	27	27	27	29.9	29.9	29.9	119.81	195.45	5597500000	64	169	27.5708	27.2791	26.9373	24.4807	24.0445	24.2552	3.76038	3.00227
Serpinh1	Serpin H1	P29457	P29457	1634	21	21	1	55.6	55.6	3.1	46.517	288.88	14267000000	26	193	29.4492	29.519	29.3717	26.5882	26.2924	26.4873	5.18668	2.99064
Nucb2	Nucleobindin-2;Nesfatin-1	Q9JI85;G3V8R1	Q9JI85;G3V8R1	2408	11	11	11	32.9	32.9	32.9	50.09	88.796	729430000	24	37	25.2649	26.0476	25.1	22.9172	22.5308	22.6464	3.04255	2.77271
Sptan1	Spectrin alpha chain, non-erythrocytic 1	P16086;A0A0G2K1E7;A0A0G2JZ69;A0A0G2K1Y8	P16086;A0A0G2K1E7;A0A0G2JZ69;A0A0G2K1Y8	1561	97	97	1	52.2	52.2	0.6	284.63	323.31	11486000000	190	415	27.9276	27.6116	27.6415	25.1203	24.544	25.395	3.25339	2.70717
Csrp1	Cysteine and glycine-rich protein 1	P47875	P47875	1692	7	7	7	47.7	47.7	47.7	20.613	27.193	604700000	15	25	26.0166	25.5931	25.0772	22.5356	23.4491	22.7387	2.62231	2.65449
Ugdh	UDP-glucose 6-dehydrogenase	G3V6C4;O70199	G3V6C4;O70199	1222	24	24	24	66.1	66.1	66.1	54.886	131.95	5104600000	34	164	27.0003	27.2101	26.7262	24.4187	23.879	24.6954	3.17067	2.64784
Pcolce	Procollagen C-endopeptidase enhancer 1	O08628;Q5RJN2	O08628;Q5RJN2	1408	9	9	9	25.4	25.4	25.4	50.184	65.009	2800000000	26	68	26.4097	26.4101	26.4787	23.5736	23.3981	24.5957	2.63297	2.57704
Gpx8	Glutathione peroxidase	D3ZPW7	D3ZPW7	835	5	5	5	31.6	31.6	31.6	24.143	17.569	797720000	14	35	26.0532	26.145	25.8782	23.3152	23.0196	24.1181	2.77889	2.54119
		A0A0G2JUA5;A0A0G2JU96	A0A0G2JUA5;A0A0G2JU96	69	146	146	146	61.4	61.4	61.4	581.12	323.31	37421000000	381	688	29.8166	29.8184	29.6397	27.3223	26.9325	27.4833	3.87432	2.51219
Calu	Calumenin	G3V6S3;Q3MID6;O35783	G3V6S3;Q3MID6;O35783	1240	16	16	16	64.4	64.4	64.4	37.063	162.67	5353700000	17	105	28.081	28.2382	27.9833	25.5572	25.2998	26.0565	3.33508	2.46297
Idh1	Isocitrate dehydrogenase [NADP] cytoplasmic	P41562	P41562	1675	9	9	9	28.3	28.3	28.3	46.734	49.766	469010000	29	44	24.8407	24.2738	23.7624	21.6612	22.2302	21.8316	2.59629	2.38465
Dpysl2	Dihydropyrimidinase-related protein 2	P47942;Q62950	P47942	1693	25	25	22	64.7	64.7	57	62.277	323.31	7032200000	34	181	27.3814	27.2449	26.9791	25.1919	24.019	25.3458	2.244	2.34955
Pdcd6ip	Programmed cell death 6-interacting protein	A0A140TAA4;Q9QZA2	A0A140TAA4;Q9QZA2	432	24	24	24	38.5	38.5	38.5	95.881	247.17	5925300000	54	185	25.0214	24.7596	24.4774	23.2098	20.8184	23.3442	1.28826	2.29536
P4ha1	Prolyl 4-hydroxylase subunit alpha-1	P54001	P54001	1714	18	18	18	41.9	41.9	41.9	60.897	215.37	2840300000	29	88	27.5828	27.2138	27.0693	24.9702	24.8731	25.1628	3.70316	2.28663
Tagln2	Transgelin-2	Q5XFX0;P37805;A0A0G2K6I5	Q5XFX0	2086	18	18	18	92.5	92.5	92.5	22.393	213.9	9126000000	14	129	28.4908	28.6073	28.9329	26.7747	25.74	26.858	2.35502	2.2194
Pdlim5	PDZ and LIM domain protein 5	Q62920;Q62920-2	Q62920;Q62920-2	2140	14	14	14	34.2	34.2	34.2	63.201	48.712	977940000	38	45	25.7391	25.7173	25.7889	23.6994	22.8118	24.3064	2.10422	2.14253
Ahnak2		F1LUD3	F1LUD3	1135	32	32	32	21.5	21.5	21.5	584.8	257.69	2187000000	317	108	26.6313	26.2658	25.9723	24.497	23.5798	24.4934	2.3669	2.09973
Rlc-a	Myosin regulatory light chain RLC-A	P13832	P13832	1546	12	12	3	80.2	80.2	36	19.895	127.91	4393400000	11	92	27.8135	27.3126	27.1559	25.9017	24.5995	25.6515	1.99396	2.04312
Flnb		D4A8D5;A0A0G2JXT8	D4A8D5;A0A0G2JXT8	143	99	94	91	51.4	50.3	48.6	275.31	323.31	16597000000	154	610	27.3988	27.3376	27.1465	25.7993	24.6761	25.3064	2.43522	2.03373
Cd81	Tetraspanin;CD81 antigen	Q6P9V1;Q62745	Q6P9V1;Q62745	2314	3	3	3	25	25	25	25.904	148.95	4592400000	9	61	27.332	26.8679	26.8869	25.0431	25.4046	24.5901	2.70418	2.01632
Pdlim1	PDZ and LIM domain protein 1	P52944	P52944	1711	14	14	14	68.8	68.8	68.8	35.584	180.36	4294600000	19	94	27.576	27.6665	27.4425	25.492	25.5715	25.597	4.9991	2.00814
Myl6	Myosin light polypeptide 6	A0A0G2K6J5;B2GV99;Q64119;A0A0G2JWE1;D3ZHA7	A0A0G2K6J5;B2GV99;Q64119;A0A0G2JWE1	297	9	9	9	60.3	60.3	60.3	16.961	98.084	10850000000	11	112	29.2998	29.2703	29.0412	27.316	26.7905	27.5855	2.87365	1.97309
Hdlbp	Vigilin	Q3KRF2;Q9Z1A6;Q6P513	Q3KRF2;Q9Z1A6;Q6P513	1896	25	25	25	24.2	24.2	24.2	141.69	176.12	2067700000	80	93	26.1089	25.9181	25.8969	24.7472	22.6361	24.6591	1.32467	1.96046
LOC100911597;Myh9	Myosin-9	G3V6P7;Q62812;B6RK61;G3V8B0;F1LRV9;G3V885;A0A0G2K484;F1LMU0;F1M8F6;A0A0G2K1V4;G3V6D8;A0A0G2K0F5;Q29RW1;P12847;P02563;P02564;G3V6E1	G3V6P7;Q62812	1236	121	121	101	58.6	58.6	49.1	226.41	323.31	51216000000	129	1154	28.9391	28.847	28.8834	26.8115	26.9206	27.06	4.85443	1.95912
Hist2h2ac;Hist2h2aa3	Histone H2A;Histone H2A type 2-A	D4ACV3;P0CC09	D4ACV3;P0CC09	1021	7	2	0	61.1	25.4	0	13.645	81.159	3428200000	6	16	28.6092	26.8548	29.376	26.8767	26.5603	25.5742	1.08358	1.94299
Slc3a2	4F2 cell-surface antigen heavy chain	A0A0H2UHQ0;Q794F9	A0A0H2UHQ0;Q794F9	399	10	10	10	27.9	27.9	27.9	61.874	89.629	1193800000	28	56	26.026	25.9343	25.2032	23.5407	24.5929	23.3231	1.80747	1.90225
Ap2a2	AP-2 complex subunit alpha-2	P18484;Q66HM2;A0A0G2K943	P18484;Q66HM2;A0A0G2K943	1578	21	21	15	32.1	32.1	23.2	104.04	123.61	1338600000	59	102	25.6843	25.4761	25.2456	23.7916	23.4578	23.4841	3.47043	1.89087
Actn1	Alpha-actinin-1	Q9Z1P2;Q6T487;Q6GMN8;D3ZCV0	Q9Z1P2;Q6T487;Q6GMN8	2450	40	27	27	62.9	45.9	45.9	102.96	323.31	8345400000	58	228	27.4644	27.3715	27.2209	25.5513	25.4712	25.5543	4.7506	1.8267
		A0A0G2JW88	A0A0G2JW88	108	21	21	3	13.8	13.8	2.1	233.39	209.94	1369400000	116	72	25.79	26.1176	26.231	24.6534	23.2541	24.7526	1.6587	1.82621
Fdps	Farnesyl pyrophosphate synthase	F1LND7;A0A0G2JXT3;P05369;Q7TPK0	F1LND7;A0A0G2JXT3;P05369;Q7TPK0	142	11	11	11	41.6	41.6	41.6	40.803	198.97	1257400000	21	62	25.1111	25.9189	26.2646	24.2026	23.427	24.4103	1.73964	1.75152
Actn4	Alpha-actinin-4	A0A0G2K013;Q9QXQ0;A0A0G2K5U9;Q8R4I6	A0A0G2K013;Q9QXQ0;A0A0G2K5U9	178	49	49	35	69.8	69.8	51.6	102.97	323.31	19227000000	60	435	28.2891	28.1937	28.0776	26.5876	25.9389	26.8137	2.53003	1.74001
Pdia6	Protein disulfide-isomerase A6	A0A0G2JSZ5;Q63081	A0A0G2JSZ5;Q63081	46	16	16	16	46.1	46.1	46.1	48.76	212.23	6966700000	26	130	28.4647	28.4222	28.175	26.6232	26.4315	26.9098	3.29208	1.69914
Uap1		D3ZF39	D3ZF39	771	10	10	9	27.8	27.8	25.3	58.394	63.074	1044500000	35	57	25.1322	25.1125	24.7242	23.5835	22.5113	23.84	1.76321	1.67804
2022-09-11	Septin-11	A0A0G2JUL7;B3GNI6-3;B3GNI6;B3GNI6-2	A0A0G2JUL7;B3GNI6-3;B3GNI6;B3GNI6-2	76	10	10	5	26.8	26.8	16.1	49.341	142.52	1855400000	26	62	27.0422	27.409	27.2056	25.8371	24.564	26.2242	1.51239	1.67715
Ckap4		D3ZH41	D3ZH41	785	16	16	16	69.6	69.6	69.6	36.315	214.46	7278700000	23	131	28.0132	27.9964	27.6542	26.4971	25.5381	26.6143	2.01107	1.67142
Gnb1	Guanine nucleotide-binding protein G(I)/G(S)/G(T) subunit beta-1	P54311;P52287	P54311	1715	13	13	7	60	60	38.8	37.377	131.91	5638200000	13	129	27.1151	27.4432	27.2305	25.8121	25.2192	25.7678	2.8341	1.66321
Vat1	Synaptic vesicle membrane protein VAT-1 homolog	Q3MIE4	Q3MIE4	1899	16	16	16	45	45	45	43.118	167.77	11295000000	20	154	28.5088	27.9576	28.1742	26.6784	26.4057	26.6891	3.02864	1.62244
Tpm3	Tropomyosin alpha-3 chain	Q63610;Q63610-3	Q63610;Q63610-3	2162	23	23	5	62.1	62.1	15.7	29.006	323.31	14109000000	21	185	28.5943	28.8388	28.5023	26.8614	27.1795	27.1378	3.44114	1.58559
Sqrdl		B0BMT9;Q7TP12	B0BMT9	474	18	18	18	40.4	40.4	40.4	50.201	119.27	3159600000	34	101	27.2135	27.4467	26.9859	25.796	25.1789	25.9752	2.32493	1.56533
Prdx6	Peroxiredoxin-6	O35244	O35244	1417	7	7	7	42.9	42.9	42.9	24.818	144.02	890180000	15	43	26.1687	26.0158	25.3072	24.478	23.9417	24.4198	2.10119	1.55073
Ptrf	Polymerase I and transcript release factor	G3V8L9;P85125	G3V8L9;P85125	1316	13	13	13	35.7	35.7	35.7	43.908	230.48	3944300000	21	104	26.8564	26.6375	26.2259	25.1936	24.5981	25.3298	2.20641	1.53278
Asah1	Acid ceramidase	A0A0G2K8T0;Q6P7S1	A0A0G2K8T0;Q6P7S1	339	6	6	6	18.9	18.9	18.9	48.282	41.267	288200000	25	25	24.6292	24.3289	24.2304	23.0125	22.815	22.8611	3.44114	1.49994
Arhgdia	Rho GDP-dissociation inhibitor 1	Q5XI73	Q5XI73	2096	8	8	8	46.1	46.1	46.1	23.407	62.324	5799500000	15	94	28.8306	28.6853	28.3074	27.5271	26.1239	27.6895	1.34166	1.49425
Plod1	Procollagen-lysine,2-oxoglutarate 5-dioxygenase 1	D3ZQ74;Q63321	D3ZQ74;Q63321	838	17	17	17	31.5	31.5	31.5	83.612	85.811	925090000	43	75	25.5361	24.7965	24.5207	23.502	23.4853	23.4067	2.08859	1.48645
Rac1	Ras-related C3 botulinum toxin substrate 1	Q6RUV5;A0A0G2K0X4;M0R5T4;Q5U1Y2	Q6RUV5;A0A0G2K0X4	2331	6	5	5	30.7	25	25	21.45	24.193	1981600000	10	39	26.5494	26.7244	26.6162	25.6336	24.1324	25.6715	1.36134	1.48418
Fkbp10		Q5U2V1;A0A096MJW1	Q5U2V1;A0A096MJW1	2069	14	14	14	25.6	25.6	25.6	64.786	85.412	1505600000	38	58	26.1795	26.3825	26.7338	24.846	24.7703	25.2801	2.53068	1.46644
Ctnna1		Q5U302;A0A0G2JYF7;D4A6H8;A0A0G2JY03	Q5U302;A0A0G2JYF7	2074	20	20	19	32.2	32.2	30.9	100.24	186.95	1276600000	55	62	26.0802	25.6393	24.83	24.133	24.1884	23.9584	1.72624	1.42325
Gba	Glucosylceramidase	B2RYC9	B2RYC9	543	8	8	8	19.4	19.4	19.4	57.491	40.5	674730000	27	53	24.9891	24.9094	24.6713	23.8212	22.7574	23.7379	1.79144	1.41777
Myo1d	Unconventional myosin-Id	Q63357;A0A0G2K6E3	Q63357	2151	13	13	13	16.2	16.2	16.2	116.09	26.662	530170000	74	42	23.0671	23.2493	23.1375	20.7573	22.373	22.079	1.32537	1.4149
Anxa6	Annexin;Annexin A6	Q6IMZ3;P48037	Q6IMZ3;P48037	2274	30	30	30	52.6	52.6	52.6	75.755	323.31	10821000000	50	209	27.2553	26.8458	27.0239	25.7927	25.2705	25.861	2.4982	1.40026
Uggt1	UDP-glucose:glycoprotein glucosyltransferase 1	Q9JLA3	Q9JLA3	2417	25	25	25	21.8	21.8	21.8	176.43	151.93	1322400000	88	81	25.6124	25.7671	24.9332	24.081	23.9209	24.1585	2.18995	1.3841
Rcn1		D3ZUB0	D3ZUB0	870	12	12	12	45.8	45.8	45.8	38.09	89.954	2311100000	16	70	26.4053	26.6569	26.8767	25.2737	25.0499	25.5158	2.69125	1.36649
Rpn2	Dolichyl-diphosphooligosaccharide--protein glycosyltransferase subunit 2	A0A0G2K757;P25235	A0A0G2K757;P25235	308	17	17	17	44.3	44.3	44.3	69.122	234.86	3211500000	28	114	27.3342	26.9537	26.7427	25.93	25.1136	25.9171	1.87385	1.35659
Fasn	Fatty acid synthase;[Acyl-carrier-protein] S-acetyltransferase;[Acyl-carrier-protein] S-malonyltransferase;3-oxoacyl-[acyl-carrier-protein] synthase;3-oxoacyl-[acyl-carrier-protein] reductase;3-hydroxyacyl-[acyl-carrier-protein] dehydratase;Enoyl-[acyl-carrier-protein] reductase;Oleoyl-[acyl-carrier-protein] hydrolase	P12785	P12785	1539	64	64	64	39.2	39.2	39.2	272.65	323.31	8237700000	134	379	25.9764	25.8312	25.6204	24.5947	24.1209	24.6577	2.61463	1.35157
Gnai2	Guanine nucleotide-binding protein G(i) subunit alpha-2	P04897;Q5EEY3;P10824;P59215-2;D3ZSS5;D4AA42;P29348;P59215	P04897;Q5EEY3	1468	18	18	14	57.7	57.7	46.5	40.499	259.77	5916800000	20	174	26.7738	26.8427	26.7216	25.4945	25.0176	25.7982	2.36813	1.34259
Sfxn1	Sideroflexin;Sideroflexin-1	Q6AYS2;Q63965	Q6AYS2;Q63965	2264	9	9	8	40.1	40.1	34.2	35.588	30.24	788640000	18	33	25.8019	25.32	25.0772	24.5455	23.2482	24.4638	1.30831	1.31384
Gars	Glycine--tRNA ligase	Q5I0G4	Q5I0G4	2012	12	12	12	21.4	21.4	21.4	81.792	55.866	974770000	50	57	25.2369	25.0249	24.8513	23.8077	23.5961	23.9058	3.03506	1.26781
Icam1	Intercellular adhesion molecule 1	Q00238	Q00238	1847	6	6	6	13.4	13.4	13.4	60.141	81.493	1436300000	27	75	25.2226	25.1405	24.7776	23.4941	24.13	23.7232	2.26741	1.26448
Copb2	Coatomer subunit beta	O35142;A0A0G2K0P9	O35142	1415	17	17	17	28.3	28.3	28.3	102.55	93.909	2713500000	53	104	26.7392	26.425	26.2079	25.485	24.52	25.5806	1.5607	1.2622
Caprin1	Caprin-1	A0A0G2K8H0;Q5M9G3	A0A0G2K8H0;Q5M9G3	334	8	8	8	12.4	12.4	12.4	79.632	62.342	636570000	25	31	25.0686	25.2053	24.6987	24.002	23.084	24.1541	1.56063	1.24419
Tmod3		Q6AXW2	Q6AXW2	2232	8	8	8	31.8	31.8	31.8	39.471	69.603	386380000	23	20	25.1337	25.2419	24.7102	23.2843	24.6637	23.4077	1.24328	1.24337
Tmem43	Transmembrane protein 43	Q5XIP9	Q5XIP9	2123	9	9	9	35	35	35	44.774	27.114	835960000	23	27	25.7696	25.7078	25.5423	24.8684	23.6247	24.8247	1.39304	1.23397
Nnt		Q5BJZ3	Q5BJZ3	1987	13	13	13	15.8	15.8	15.8	113.87	83.724	791930000	54	43	25.1981	25.233	24.9692	24.1238	23.5983	24.0167	2.60363	1.2205
Rcn2	Reticulocalbin-2	Q62703	Q62703	2134	8	8	8	33.8	33.8	33.8	37.432	30.468	296280000	15	22	24.7324	24.3313	24.1732	22.9943	23.71	22.8754	1.77129	1.21906
Vcl	Vinculin	R9PXU6;A0A0G2K8V2;P85972	R9PXU6;A0A0G2K8V2;P85972	340	35	35	35	43.2	43.2	43.2	116.57	271.6	7769500000	86	208	27.446	27.4432	27.344	26.4039	25.5661	26.666	1.64161	1.19908
Nucb1	Nucleobindin-1	Q63083	Q63083	2147	14	14	14	42.5	42.5	42.5	53.506	54.883	1528900000	29	73	24.8906	26.0026	25.9089	24.663	23.7973	24.7942	1.17322	1.18255
Rtcb	tRNA-splicing ligase RtcB homolog	Q6AYT3	Q6AYT3	2267	13	13	13	28.9	28.9	28.9	55.249	53.249	1094800000	29	60	25.2682	25.1908	24.9526	24.4389	23.3348	24.108	1.58575	1.17661
Txndc5		D3ZZC1	D3ZZC1	906	11	11	11	33.8	33.8	33.8	46.353	323.31	1251000000	22	65	26.4239	25.9759	26.2632	25.2738	24.8114	25.125	2.4341	1.15096
Tubb5	Tubulin beta-5 chain	P69897;P69897-2	P69897;P69897-2	1807	25	6	5	69.8	19.4	16	49.67	126.59	12891000000	22	116	29.6509	29.0531	28.9484	28.2628	27.9379	28.0694	2.0412	1.12743
Copb1	Coatomer subunit beta	P23514	P23514	1607	19	19	19	28.2	28.2	28.2	107.01	71.415	1755200000	57	86	25.7137	25.6582	25.5144	24.8658	23.8137	24.8416	1.47807	1.12173
Rhoc		B2RYP0;A0A0G2K6E0	B2RYP0;A0A0G2K6E0	552	8	8	3	42.5	42.5	20.2	22.036	72.029	1467800000	11	61	26.1116	26.1888	26.1884	25.4269	24.3735	25.3437	1.51881	1.1149
Pdia4	Protein disulfide-isomerase A4	G3V6T7	G3V6T7	1244	23	23	1	44.5	44.5	2.2	72.747	195.39	3556100000	42	152	26.3358	26.4807	26.8459	25.5261	25.1211	25.6915	2.08536	1.10788
Hist1h1b	Histone H1.5	D3ZBN0	D3ZBN0	738	4	3	3	21.6	17.6	17.6	22.649	23.448	2864600000	10	27	27.3031	28.0667	27.9493	27.0225	25.9935	26.9874	1.25765	1.10522
Rpn1	Dolichyl-diphosphooligosaccharide--protein glycosyltransferase subunit 1	Q6P7A7;P07153	Q6P7A7;P07153	1488	21	21	21	42.9	42.9	42.9	68.4	206.61	4695400000	41	149	27.1578	26.8751	26.8999	26.0277	25.5134	26.082	2.25891	1.10321
Copg1	Coatomer subunit gamma-1	Q4AEF8;A0A0G2K1F3	Q4AEF8;A0A0G2K1F3	1923	24	24	23	39.5	39.5	37.5	97.613	100.75	1670700000	50	114	25.4948	25.3806	25.0501	24.5715	23.772	24.2935	1.81594	1.09616
Tmed7	Transmembrane emp24 domain-containing protein 7	D3ZTX0	D3ZTX0	864	4	4	4	20.4	20.4	20.4	25.479	17.323	1022400000	13	23	26.3568	26.1231	26.0668	25.1279	25.1739	25.0343	3.40175	1.07018
Fkbp2	Peptidyl-prolyl cis-trans isomerase	D3ZZR9	D3ZZR9	912	3	3	3	38.6	38.6	38.6	15.388	20.947	520770000	8	20	26.4507	26.142	25.8928	25.0679	25.2009	25.0116	2.47715	1.06838
Ddx21	Nucleolar RNA helicase 2	M0R965;Q3B8Q1	M0R965;Q3B8Q1	1381	13	13	13	23.8	23.8	23.8	85.981	48.901	697600000	47	39	25.5462	25.5051	24.9203	24.6317	23.7676	24.4324	1.46974	1.04664
Sucla2	Succinyl-CoA ligase subunit beta	F1LM47	F1LM47	1052	6	6	6	11.2	11.2	11.2	50.306	18.933	443260000	31	25	24.6793	24.7349	24.6822	23.8749	23.1183	23.9733	1.73891	1.04325
Rab2a	Ras-related protein Rab-2A	P05712;F1LP82;Q3B7V5	P05712;F1LP82	1477	7	7	7	42.5	42.5	42.5	23.535	119.88	1701200000	15	67	26.1757	26.271	25.9187	25.1746	24.8109	25.2525	2.42705	1.04247
Ppib	Peptidyl-prolyl cis-trans isomerase B	P24368	P24368	1612	13	13	13	57.4	57.4	57.4	23.802	159.48	5464600000	15	110	27.8004	27.8921	27.7092	26.658	26.7475	26.9268	3.37418	1.02313
Arpc2	Actin-related protein 2/3 complex subunit 2	A0A0G2K9A2;P85970;A0A0G2K2J1;A0A0G2K905;A0A0G2K1V8	A0A0G2K9A2;P85970;A0A0G2K2J1;A0A0G2K905	346	9	9	9	40	40	40	34.347	57.208	1885000000	23	60	26.1254	26.2422	26.124	25.3886	24.3885	25.6732	1.21661	1.01375
Plod3	Procollagen-lysine,2-oxoglutarate 5-dioxygenase 3	Q5U367	Q5U367	2080	7	6	6	12.8	11.7	11.7	85.059	17.921	229380000	41	14	24.6425	23.6953	23.821	23.074	23.3333	22.7169	1.36336	1.01151
Iars		F1LS86;A0A0G2JVL8;A0A0G2JZH2	F1LS86;A0A0G2JVL8	1119	14	14	14	14.5	14.5	14.5	144.28	40.529	921320000	67	48	25.7129	25.8119	25.5272	24.8941	24.3384	24.8334	2.15898	0.995338
Syncrip	Heterogeneous nuclear ribonucleoprotein Q	M0R735;A0A0G2K9J1;Q7TP47	M0R735;A0A0G2K9J1;Q7TP47	1369	10	10	7	20.3	20.3	16	62.672	39.089	1308700000	36	37	26.1065	25.6579	25.3857	25.0486	24.3467	24.7743	1.56041	0.993467
Eci1	Enoyl-CoA delta isomerase 1, mitochondrial	P23965;Q68G41;A0A0G2K2R2	P23965;Q68G41;A0A0G2K2R2	1609	7	7	7	30.1	30.1	30.1	32.254	21.496	583100000	19	30	25.8556	24.8198	25.1758	24.2507	24.3114	24.3266	1.49947	0.987486
Hyou1	Hypoxia up-regulated protein 1	Q6P136;Q63617	Q6P136;Q63617	2164	18	18	18	26.3	26.3	26.3	111.22	123.56	2141800000	56	103	26.2505	25.9827	25.9784	25.3629	24.6866	25.2047	1.93802	0.985808
Prdx4	Peroxiredoxin-4	Q9Z0V5	Q9Z0V5	2446	11	9	9	48	45.1	45.1	31.007	82.949	8177400000	17	65	29.778	29.8594	29.4574	28.9127	28.4758	28.7525	2.29088	0.984597
Actg1	Actin, cytoplasmic 2;Actin, cytoplasmic 2, N-terminally processed	P63259	P63259	1796	31	31	1	86.9	86.9	4.5	41.792	323.31	289000000000	23	874	32.7161	32.6042	32.6877	31.6234	31.7258	31.7081	4.5439	0.983607
Ywhah	14-3-3 protein eta	P68511;A0A0G2K2B8	P68511;A0A0G2K2B8	1805	9	8	8	45.9	45.9	45.9	28.211	42.891	2631400000	18	72	27.2093	27.0566	27.2877	26.5346	25.5164	26.5688	1.30236	0.977926
Hspa5	78 kDa glucose-regulated protein	P06761	P06761	1485	35	35	33	54.7	54.7	52.3	72.346	323.31	32435000000	38	352	30.7286	30.7347	30.4249	29.7336	29.5184	29.7029	2.87628	0.977801
Akr1a1	Alcohol dehydrogenase [NADP(+)]	P51635	P51635	1707	11	11	11	53.8	53.8	53.8	36.505	130.83	1976800000	25	67	27.0792	27.021	26.6345	26.034	25.6115	26.1673	1.95458	0.973975
Khsrp	Far upstream element-binding protein 2	A0A0G2K2B3;M0R961;Q99PF5	A0A0G2K2B3;M0R961;Q99PF5	228	11	11	11	19	19	19	76.748	79.745	795660000	39	38	24.9479	25.131	24.6447	23.7268	24.1752	23.9347	2.12835	0.962272
Nit2	Omega-amidase NIT2	Q497B0	Q497B0	1909	6	6	6	30.4	30.4	30.4	30.701	16.657	199670000	19	17	24.2363	24.1771	24.2518	23.0717	23.1239	23.5955	2.3291	0.958068
Tln1		G3V852;D3ZE09	G3V852	1304	82	82	73	47.6	47.6	43.4	269.67	323.31	12532000000	153	540	26.6802	26.4046	26.5016	25.6398	25.4119	25.7079	2.84046	0.942237
Aldh9a1	4-trimethylaminobutyraldehyde dehydrogenase	A0A0G2JSI1;Q9JLJ3	A0A0G2JSI1;Q9JLJ3	26	16	16	16	33	33	33	54.05	94.182	2019700000	28	80	26.1599	25.8537	25.4966	25.0516	24.5797	25.083	1.68366	0.931959
Tmed9	Transmembrane emp24 domain-containing protein 9	Q5I0E7	Q5I0E7	2010	4	4	3	15.7	15.7	8.5	27.028	121.56	1906300000	16	36	26.1332	26.263	27.0104	25.8502	25.3067	25.4834	1.3602	0.922127
Etfb	Electron transfer flavoprotein subunit beta	Q68FU3	Q68FU3	2218	8	8	8	36.5	36.5	36.5	27.687	46.819	900180000	14	33	24.396	25.2804	24.8059	23.9253	23.7576	24.0435	1.5719	0.918619
Ddost	Dolichyl-diphosphooligosaccharide--protein glycosyltransferase 48 kDa subunit	Q641Y0	Q641Y0	2173	10	10	10	37.2	37.2	37.2	48.895	26.171	1025800000	25	34	26.6036	26.0291	25.7994	25.2401	25.1593	25.2847	1.71362	0.915983
Vim	Vimentin	P31000;G3V8C3;F1M7P4;P48675;Q6P725;P21807;CON__P08729;CON__Q9DCV7;G3V712;CON__Q3KNV1;P47819-2;Q6IG12;CON__Q6ISB0;P47819;CON__Q9NSB2;A7M746;D3ZSY5;Q6IG11;G3V7S2;A7M777;G3V8Q2;A0A0G2JUU5;A7M775;A0A1W2Q669;A0A0G2JUR6;A0A0U1RRN6;A0A0G2K4H7;P23565;P12839;A0A0G2K0I4;A0A1W2Q6C8;A0A0G2JUG1;P19527	P31000;G3V8C3	1641	54	54	50	83.3	83.3	81.3	53.732	323.31	90671000000	35	591	31.1474	31.0355	30.921	30.2796	29.6613	30.4469	1.66405	0.905366
Elavl1	ELAV-like protein	B5DF91	B5DF91	594	8	8	8	36.8	36.8	36.8	36.169	45.463	1038200000	18	36	26.469	26.2334	26.0981	25.6234	24.9059	25.5583	1.63058	0.904302
Pdia3	Protein disulfide-isomerase A3	A0A0H2UHM5;P11598	A0A0H2UHM5;P11598	396	35	35	35	62	62	62	57.078	317.16	25746000000	34	341	28.5662	28.7512	28.6553	27.8815	27.2781	28.1138	1.61667	0.899799
Ganab		D3ZAN3	D3ZAN3	732	18	18	18	31.4	31.4	31.4	90.571	139.59	3382200000	46	114	26.8482	26.8933	26.5139	25.8787	25.6464	26.1199	2.0599	0.870124
Lrrc59	Leucine-rich repeat-containing protein 59	Q5RJR8	Q5RJR8	2045	7	7	7	29	29	29	34.869	48.282	2513100000	17	46	27.3267	27.5118	26.8602	26.5154	26.245	26.3877	1.81669	0.850183
Iqgap1		G3V7Q7;F1LW74;D3ZCS4	G3V7Q7	1285	59	59	59	49.1	49.1	49.1	188.83	323.31	9105700000	95	389	26.1106	26.0511	25.8942	25.2831	24.8663	25.4034	2.05228	0.834382
Rps16	40S ribosomal protein S16	P62250;A0A1W2Q631;M0R8S7;M0R4I3	P62250	1751	8	8	8	50.7	50.7	50.7	16.445	22.881	3862500000	12	25	27.18	26.9646	26.7763	26.2115	25.9861	26.2286	2.39057	0.831539
Thrap3	Thyroid hormone receptor-associated protein 3	Q5M7V8	Q5M7V8	2018	4	4	4	4.9	4.9	4.9	108.25	49.179	511960000	58	20	24.9006	25.2667	24.732	24.1156	23.7919	24.5115	1.46862	0.826746
Dync1h1	Cytoplasmic dynein 1 heavy chain 1	M0R9X8;F1LRT9;P38650	M0R9X8;F1LRT9;P38650	1385	126	126	126	36.2	36.2	36.2	532.04	323.31	13580000000	287	688	26.1772	26.085	25.9767	25.4876	24.8761	25.4861	1.7048	0.796402
Nars		F1LPV0;Q4KLM9;F1LML0	F1LPV0;Q4KLM9;F1LML0	1090	10	10	10	24	24	24	64.127	56.513	1312400000	30	90	25.3798	25.0236	24.9633	24.3081	24.1759	24.5068	2.09413	0.791968
Gls	Glutaminase kidney isoform, mitochondrial;Glutaminase kidney isoform 68 kDa chain;Glutaminase kidney isoform 65 kDa chain	A0A0G2KAN7;A0A0G2K1T0;P13264-2;P13264	A0A0G2KAN7;A0A0G2K1T0;P13264-2;P13264	220	7	7	7	15.4	15.4	15.4	65.838	35.232	305300000	36	19	24.1521	23.8114	23.7248	23.2691	23.386	22.6752	1.42947	0.78601
Calm2		P0DP31;P0DP30;P0DP29;D4ABV5;M0RCJ6;Q5U206	P0DP31;P0DP30;P0DP29;D4ABV5	1516	5	5	5	65.1	65.1	65.1	16.837	73.329	6120000000	9	43	28.7115	28.7133	28.0694	27.7078	27.4718	27.9565	1.42861	0.786009
Itga3		D3ZCG9;D3ZQM3	D3ZCG9;D3ZQM3	744	9	9	9	11.5	11.5	11.5	117.01	55.619	1545500000	42	48	25.3072	25.0771	25.1934	24.6714	23.8976	24.6656	1.37392	0.78102
Rpl5;Rpl5l1	60S ribosomal protein L5	P09895;D3ZHP8	P09895;D3ZHP8	1512	14	14	14	47.1	47.1	47.1	34.458	150.61	5369300000	17	118	27.0817	27.144	27.2619	26.3305	26.3236	26.4936	3.27944	0.779966
Ddb1	DNA damage-binding protein 1	G3V8T4;Q9ESW0	G3V8T4;Q9ESW0	1321	11	11	11	12.8	12.8	12.8	126.94	29.399	700730000	58	25	25.7551	25.2037	25.2825	24.6126	24.6795	24.6171	1.95911	0.7774
Erp44		Q5VLR5	Q5VLR5	2084	12	12	12	37.7	37.7	37.7	46.878	58.13	920110000	24	55	25.6638	25.447	24.8956	24.308	24.7318	24.6605	1.36274	0.768691
Aars	Alanine--tRNA ligase, cytoplasmic	P50475	P50475	1703	20	20	20	29.1	29.1	29.1	106.79	171.83	1911100000	57	127	25.2749	25.2375	24.8992	24.3705	24.2829	24.4857	2.32673	0.757518
Rpsa	40S ribosomal protein SA	P38983	P38983	1665	13	13	13	58.3	58.3	58.3	32.824	221.09	11820000000	15	160	29.1504	28.8395	28.6327	28.4674	27.7103	28.1838	1.32051	0.753677
Ssr4	Translocon-associated protein subunit delta	Q07984	Q07984	1866	6	6	6	32.4	32.4	32.4	18.979	54.855	1001600000	8	31	25.9758	25.8408	25.5082	25.2173	24.6975	25.1526	1.60632	0.752497
Idh2	Isocitrate dehydrogenase [NADP], mitochondrial	P56574;A0A0G2JUF6	P56574;A0A0G2JUF6	1725	15	15	15	41.4	41.4	41.4	50.967	223.44	2552100000	32	102	26.5476	26.5818	26.4052	25.636	26.0491	25.5983	2.08404	0.7504
Rab5c		B0BNK1	B0BNK1	499	7	7	4	38.9	38.9	24.1	23.425	76.001	2363500000	14	64	26.8579	26.5181	26.3201	25.8371	25.6667	25.9895	1.79971	0.73428
Gnb2	Guanine nucleotide-binding protein G(I)/G(S)/G(T) subunit beta-2	P54313	P54313	1716	13	7	5	60	38.8	30.9	37.331	78.553	2605800000	13	80	26.6469	26.433	26.2041	25.7926	25.6535	25.689	2.22345	0.716326
Tmed10	Transmembrane emp24 domain-containing protein 10	Q63584	Q63584	2161	6	6	6	34.2	34.2	34.2	24.857	31.34	1262500000	10	34	26.0887	26.5982	26.0355	25.6941	25.4575	25.423	1.64491	0.715911
Acly	ATP-citrate synthase	G3V9G4;A0A0G2K5E7;G3V888;P16638-2;P16638	G3V9G4;A0A0G2K5E7;G3V888;P16638-2;P16638	277	24	24	24	26	26	26	119.71	139.73	2905600000	64	154	25.0086	25.0059	25.1785	24.4863	24.0042	24.5563	1.76184	0.715441
Rab1A;Rab1	Ras-related protein Rab-1A	Q6NYB7;E9PU16;A0A0G2K235;P35289	Q6NYB7;E9PU16;A0A0G2K235	2289	9	9	4	56.6	56.6	25.9	22.677	27.518	2442400000	18	31	27.7442	27.2152	27.0235	26.616	26.8176	26.4031	1.35629	0.715381
Anxa1	Annexin A1	P07150	P07150	1486	23	23	23	66.2	66.2	66.2	38.829	296.52	17962000000	26	231	28.3867	28.3456	28.2654	27.5592	27.7147	27.5887	3.55283	0.711656
Myof		D4ACN7;A0A0G2K695	D4ACN7;A0A0G2K695	292	48	48	47	30.7	30.7	30	233.38	323.31	5367300000	137	249	25.3911	25.5465	25.4545	24.8185	24.4039	25.0371	1.68871	0.710855
Snrnp200	U5 small nuclear ribonucleoprotein 200 kDa helicase	M3ZCQ2;F1LNJ2	M3ZCQ2;F1LNJ2	1074	16	16	16	10.3	10.3	10.3	244.53	76.382	891650000	129	47	24.7232	24.5932	24.4129	24.0124	23.4859	24.1199	1.50943	0.703704
Tuba1b	Tubulin alpha-1B chain	Q6P9V9	Q6P9V9	2317	25	25	0	59.2	59.2	0	50.151	323.31	42774000000	23	261	30.5274	30.0603	30.0404	29.6652	29.2237	29.642	1.5086	0.699047
Mapk1	Mitogen-activated protein kinase 1	P63086	P63086	1791	7	7	5	24.6	24.6	17	41.275	24.139	898710000	24	33	25.2871	25.2845	25.0655	24.3296	24.2641	24.9626	1.38031	0.693624
Copa	Coatomer subunit alpha	G3V6T1	G3V6T1	1243	28	28	28	30.6	30.6	30.6	138.36	118.33	3474200000	76	128	25.7048	25.5518	25.4037	25.0401	24.5747	25.0185	1.74318	0.675673
Hnrnpd	Heterogeneous nuclear ribonucleoprotein D0	Q9JJ54-3;Q9JJ54;Q9JJ54-4;Q9JJ54-2	Q9JJ54-3;Q9JJ54;Q9JJ54-4;Q9JJ54-2	2412	5	4	4	21.1	18.4	18.4	32.672	10.94	816170000	16	20	26.4584	26.1898	26.3661	25.9992	25.4499	25.5529	1.64476	0.670759
Pnp	Purine nucleoside phosphorylase	P85973	P85973	1836	7	7	7	36.3	36.3	36.3	32.302	85.519	876730000	21	41	25.47	25.0445	25.3844	24.7419	24.7111	24.4482	1.85102	0.665915
Nsf	Vesicle-fusing ATPase	A0A0G2K6U1;F1LQ81;Q9QUL6	A0A0G2K6U1;F1LQ81;Q9QUL6	300	11	11	11	17.6	17.6	17.6	82.643	51.954	665090000	55	45	23.8825	24.102	24.1391	23.3155	23.4902	23.3761	2.61447	0.647254
Rpl24;RGD1560821	60S ribosomal protein L24	A0A0H2UH99;P83732;M0RBD1	A0A0H2UH99;P83732;M0RBD1	382	4	4	4	25	25	25	17.676	16.62	3214400000	8	29	28.0253	28.0343	27.9254	27.221	27.2266	27.7323	1.59458	0.601647
S100a11;RGD1563581	Protein S100-A11;Protein S100	Q6B345;F1LYQ0;F1M053	Q6B345;F1LYQ0	2268	5	5	5	74.5	74.5	74.5	11.065	59.318	1192300000	5	33	27.1634	26.5886	26.8762	26.3778	26.2956	26.1696	1.55181	0.595023
Lrp1		G3V928	G3V928	1331	64	64	64	18.6	18.6	18.6	504.88	323.31	8085500000	253	415	25.8786	25.755	25.646	25.2924	24.9343	25.3038	1.86506	0.583033
Eprs		A0A0G2JZI2;Q6TXE9	A0A0G2JZI2;Q6TXE9	173	39	39	38	31.9	31.9	31.4	169.86	179.19	2937900000	102	173	25.4244	25.3671	25.1769	24.6209	24.9805	24.7503	1.85487	0.538867
Canx	Calnexin	P35565	P35565	1657	12	12	12	25.5	25.5	25.5	67.254	141.79	2551700000	36	80	26.2411	26.3828	26.1386	25.6116	25.6418	25.8968	2.02457	0.537483
Flnc	Filamin-C	A0A0H2UHR7;D3ZHA0	A0A0H2UHR7;D3ZHA0	405	80	71	71	38.4	35.4	35.4	287.3	323.31	8351700000	160	407	26.177	26.0917	26.0153	25.6775	25.4789	25.5368	2.67024	0.530229
Calr	Calreticulin	P18418;D3ZYM6;F1M5A1	P18418	1575	20	20	20	67.1	67.1	67.1	47.995	222.78	11358000000	30	167	29.6066	29.3704	29.5141	28.9552	28.7989	29.2	1.71226	0.512307
Capza2	F-actin-capping protein subunit alpha-2	Q3T1K5	Q3T1K5	1904	7	6	6	35.7	32.2	32.2	32.967	36.602	1036800000	16	47	25.7607	25.7733	25.5569	24.993	25.1958	25.3735	1.75897	0.509534
Mdh2	Malate dehydrogenase, mitochondrial	P04636	P04636	1463	14	14	14	54.7	54.7	54.7	35.683	173.39	5750100000	24	153	27.5667	27.5071	27.2876	27.0741	26.9344	26.8596	2.03565	0.497784
Esd	S-formylglutathione hydrolase	B0BNE5	B0BNE5	494	7	7	7	37.9	37.9	37.9	31.363	60.109	446750000	16	29	24.2283	24.2721	24.1469	23.6866	23.6144	23.8621	2.41574	0.494731

## Sheet: Up in normal astrocytes
Gene names	Protein names	Protein IDs	Majority protein IDs	id	Peptides	Razor + unique peptides	Unique peptides	Sequence coverage [%]	Unique + razor sequence coverage [%]	Unique sequence coverage [%]	Mol. weight [kDa]	Score	Intensity	iBAQ peptides	MS/MS count	LFQ intensity primary astrocytes_1	LFQ intensity primary astrocytes_2	LFQ intensity primary astrocytes_3	LFQ intensity A-FC6_1	LFQ intensity A-FC6_2	LFQ intensity A-FC6_3	=-LOG(P-value)	Difference
Hspa4	Heat shock 70 kDa protein 4	F1LRV4;O88600	F1LRV4;O88600	1115	33	33	31	51.3	51.3	47.7	94.025	244.4	3933900000	57	169	26.2336	26.2166	25.9669	26.5782	26.5158	26.5645	2.02738	-0.413801
Psmc2	26S protease regulatory subunit 7	G3V7L6;Q63347	G3V7L6;Q63347	1281	16	16	16	43.2	43.2	43.2	48.633	180.95	1870400000	32	92	24.7322	24.4147	24.5919	25.129	24.8819	25.2499	1.63245	-0.50738
H2afy	Core histone macro-H2A.1	A0A140TAB4;Q02874-2;Q02874	A0A140TAB4;Q02874-2;Q02874	434	9	9	8	41.6	41.6	37	39.07	47.873	607040000	17	44	23.5438	23.87	23.7936	24.2659	24.2341	24.2337	2.1663	-0.508743
Yars	Tyrosine--tRNA ligase, cytoplasmic;Tyrosine--tRNA ligase, cytoplasmic, N-terminally processed	A0A0H2UHG0;Q4KM49	A0A0H2UHG0;Q4KM49	388	15	15	15	30.1	30.1	30.1	63.025	91.109	780390000	47	51	24.0021	24.179	24.2541	24.4715	24.8122	24.7064	1.84021	-0.518263
Tpi1	Triosephosphate isomerase	P48500;A0A0G2JWJ4;A0A0G2JWU1	P48500;A0A0G2JWJ4;A0A0G2JWU1	1694	18	18	18	86.3	86.3	86.3	26.849	317.14	7296900000	17	163	27.5921	27.6235	27.6012	28.208	28.0074	28.1835	2.93066	-0.527343
Arf1;Arf3	ADP-ribosylation factor 1;ADP-ribosylation factor 3	A0A0G2JV81;A0A0G2K9H8;P84079;P61206;A0A0G2K4Q4	A0A0G2JV81;A0A0G2K9H8;P84079;P61206;A0A0G2K4Q4	88	7	5	2	49.2	31.5	15.5	20.568	18.84	1305900000	11	48	25.2314	24.9275	25.1081	25.5133	25.9155	25.5122	1.59305	-0.55798
Apex1	DNA-(apurinic or apyrimidinic site) lyase;DNA-(apurinic or apyrimidinic site) lyase, mitochondrial	P43138	P43138	1680	6	6	6	28.7	28.7	28.7	35.538	15.762	265020000	18	17	23.8746	23.9479	23.8629	24.738	24.4413	24.2176	1.69166	-0.570514
Nedd4	E3 ubiquitin-protein ligase NEDD4	A0A0G2K0B4;A0A0G2K8P3;Q62940	A0A0G2K0B4;A0A0G2K8P3;Q62940	186	18	18	16	25.3	25.3	22.8	102.43	115.81	1910500000	48	89	25.7028	25.2531	25.1119	25.9533	25.9946	25.893	1.51283	-0.591036
Aimp1		Q4G079	Q4G079	1932	7	7	7	31.4	31.4	31.4	34.574	17.331	468570000	21	33	23.8163	23.886	23.746	24.2473	24.3463	24.6482	2.03156	-0.597864
Prps1;Prps1l1	Ribose-phosphate pyrophosphokinase 1	P60892;A0A0G2JSV3;M0RBK1	P60892;A0A0G2JSV3;M0RBK1	44	4	4	2	17.3	17.3	8.2	34.834	43.066	293650000	19	32	23.8009	23.9046	24.2876	24.6455	24.7083	24.4788	1.70368	-0.613114
Nap1l4	Nucleosome assembly protein 1-like 4	A0A0H2UHZ2;Q5U2Z3	A0A0H2UHZ2;Q5U2Z3	417	8	8	6	26.1	26.1	23.3	44.043	44.439	775680000	19	58	24.6096	24.6014	24.1026	25.0996	25.0856	25.1175	1.77375	-0.663005
Npm1	Nucleophosmin	P13084;P13084-2;F7FKF2	P13084;P13084-2	1540	12	12	8	36.3	36.3	28.1	32.56	185.11	4733400000	16	164	26.7628	26.6761	26.8702	27.2352	27.6321	27.4433	2.19392	-0.667161
Akr7a2	Aflatoxin B1 aldehyde reductase member 2	A0A0G2K3V2;A0A0A0MXY9;Q8CG45	A0A0G2K3V2;A0A0A0MXY9;Q8CG45	19	6	6	6	19.3	19.3	19.3	37.526	44.072	304770000	14	30	23.4525	23.1381	23.2287	24.0115	23.8406	23.9733	2.47842	-0.668716
Eno2	Gamma-enolase	P07323	P07323	1490	13	11	8	42.4	37.3	27.4	47.14	87.659	1055200000	27	54	24.7896	24.6994	24.4347	25.2753	25.3904	25.2804	2.40302	-0.674129
Pebp1	Phosphatidylethanolamine-binding protein 1;Hippocampal cholinergic neurostimulating peptide	P31044	P31044	1642	8	8	8	76.5	76.5	76.5	20.801	95.72	2038800000	11	52	25.9117	25.8756	25.6283	26.5418	26.2124	26.8008	1.68554	-0.713145
Anp32e	Acidic leucine-rich nuclear phosphoprotein 32 family member E	Q5XIE0	Q5XIE0	2107	5	5	5	29.5	29.5	29.5	29.418	74.767	532940000	10	29	24.865	24.5444	24.3254	25.3701	25.3697	25.2735	2.04654	-0.759512
Tcp1	T-complex protein 1 subunit alpha	P28480;A0A096MJA0	P28480;A0A096MJA0	1629	23	23	23	47.3	47.3	47.3	60.359	148.4	5667900000	35	197	26.095	25.397	25.6878	26.6621	26.501	26.3194	1.56667	-0.767589
Ywhaz	14-3-3 protein zeta/delta	P63102;A0A0G2JV65	P63102;A0A0G2JV65	1793	17	16	15	72.2	72.2	68.6	27.771	323.31	9220300000	19	181	27.886	27.9122	27.8433	28.6868	28.3427	28.9175	1.98848	-0.768494
Mvp	Major vault protein	Q62667;A0A140TAE0	Q62667;A0A140TAE0	2133	41	41	41	64.6	64.6	64.6	95.797	323.31	8829000000	52	224	23.4453	23.9721	23.8967	24.634	24.2543	24.7398	1.60084	-0.771322
Coro1c	Coronin	G3V624	G3V624	1213	11	11	11	29.7	29.7	29.7	53.177	126.97	766470000	24	52	24.3046	24.2973	24.2826	24.9907	25.0797	25.1292	4.32686	-0.771731
Ddx39a	ATP-dependent RNA helicase DDX39A	Q5U216	Q5U216	2059	11	5	5	35.4	16.2	16.2	49.109	20.67	253880000	24	27	23.1699	23.1507	23.2213	24.2521	24.0775	23.701	2.1437	-0.829604
Igf2bp2		D3ZWZ6	D3ZWZ6	889	10	10	9	22.3	22.3	20.1	65.404	38.934	297610000	33	34	23.1742	23.105	22.9048	23.6899	24.3038	23.7342	1.78176	-0.847959
Fxr1	Fragile X mental retardation syndrome-related protein 1	A0A0G2JWD2;Q5XI81	A0A0G2JWD2;Q5XI81	115	6	4	4	10.1	7.3	7.3	63.389	20.389	169330000	34	20	22.5536	23.1535	22.3864	23.4726	23.3922	23.7931	1.50278	-0.854796
Nqo1	NAD(P)H dehydrogenase [quinone] 1	P05982	P05982	1481	13	13	13	51.5	51.5	51.5	30.946	90.046	5231700000	16	89	27.7011	27.465	27.2384	28.3318	28.3573	28.3341	2.54443	-0.872911
Ppidl1;Ppid	Peptidyl-prolyl cis-trans isomerase D	M0RB67;Q6DGG0	M0RB67;Q6DGG0	1392	8	8	8	21.1	21.1	21.1	44.812	32.515	626900000	27	22	23.9993	23.6492	24.0843	24.8972	25.0245	24.4666	1.83438	-0.885154
Prdx5	Peroxiredoxin-5, mitochondrial	A0A0G2JSS8;Q9R063-2;Q9R063	A0A0G2JSS8;Q9R063-2;Q9R063	40	5	5	5	29.1	29.1	29.1	22.206	79.743	2668900000	14	70	26.9023	26.6589	26.5215	27.74	27.1296	27.9104	1.57738	-0.899107
Dnm2	Dynamin-2	A0A0A0MY48;A0A0A0MY49;P39052-3;P39052;P39052-4;P39052-2	A0A0A0MY48;A0A0A0MY49;P39052-3;P39052;P39052-4;P39052-2	23	9	9	7	13.1	13.1	10.8	97.253	16.21	626220000	58	16	24.5063	24.2917	24.0831	25.5631	25.0961	24.9691	1.86357	-0.915753
Serpinb6		Q6P9U0;F7F6T5	Q6P9U0	2311	13	13	13	48.3	48.3	48.3	43.018	37.617	1912300000	23	54	25.399	24.6664	25.0286	26.1826	25.8871	25.7934	1.72502	-0.923017
Arl3	ADP-ribosylation factor-like protein 3	F8WG91;P37996	F8WG91;P37996	1212	4	4	4	34.4	34.4	34.4	20.866	7.5906	310110000	11	8	23.7463	23.5051	23.8128	24.7075	24.4025	24.7269	2.55685	-0.924216
Lrrc47		F1LT49	F1LT49	1129	3	3	3	7.1	7.1	7.1	63.53	7.7061	181950000	37	14	21.3532	21.6873	22.1677	22.5879	22.6823	22.7684	1.75513	-0.943509
Aco1	Aconitate hydratase;Cytoplasmic aconitate hydratase	G3V6S2;Q63270	G3V6S2;Q63270	1239	6	6	6	10.3	10.3	10.3	98.191	12.681	149720000	49	14	22.0638	22.187	22.5201	23.4623	22.7669	23.4169	1.66138	-0.958382
Vwa5a	von Willebrand factor A domain-containing protein 5A	A0A0H2UH90;Q75WE7	A0A0H2UH90;Q75WE7	381	11	11	11	16	16	16	88.078	39.322	545630000	46	39	23.9554	24.0103	23.4394	24.835	24.7639	24.7481	2.22601	-0.980659
Nono	Non-POU domain-containing octamer-binding protein	Q5FVM4	Q5FVM4	1998	14	14	13	32.4	32.4	32.4	54.925	56.622	1798600000	26	89	24.5493	25.2948	25.5575	26.0112	26.2874	26.0811	1.47051	-0.992706
Gstp1	Glutathione S-transferase P	P04906;D4A8S2;A0A0G2K4Q5	P04906	1471	13	13	12	57.1	57.1	57.1	23.439	233.64	5732400000	12	114	27.0059	26.9152	26.7246	28.0443	27.3575	28.2444	1.6267	-1.00013
Stip1	Stress-induced-phosphoprotein 1	O35814	O35814	1426	19	19	19	41.8	41.8	41.8	62.569	147.64	3450500000	41	132	25.5792	25.8213	25.6705	26.8841	26.3638	26.9234	2.22623	-1.03349
Hnrnph2	Heterogeneous nuclear ribonucleoprotein H2	Q6AY09	Q6AY09	2235	11	5	5	35.4	16.5	16.5	49.293	18.128	609700000	26	48	24.1408	24.0621	23.7383	25.1292	24.9635	24.984	2.83944	-1.04517
Dstn	Destrin	Q7M0E3;D4A315	Q7M0E3	2346	11	11	11	60.6	60.6	60.6	18.533	81.735	4599000000	13	108	26.7655	26.4688	26.9525	28.1368	27.2425	28.0053	1.56927	-1.06593
Ide	Insulin-degrading enzyme	A0A0G2K7Q7;P35559	A0A0G2K7Q7;P35559	317	10	10	10	12	12	12	113.16	14.358	264180000	57	19	22.9446	22.5306	22.3506	23.3272	24.0309	23.7121	1.8001	-1.08147
Hspb1	Heat shock protein beta-1	G3V913;P42930	G3V913;P42930	1329	9	9	9	77.7	77.7	77.7	22.807	68.58	3378700000	13	42	26.6787	26.2906	26.6039	27.7657	27.1449	27.9254	1.82379	-1.08761
Sri		B0BNJ1	B0BNJ1	497	8	8	8	35.9	35.9	35.9	21.624	30.025	980100000	13	42	23.6628	24.2241	24.1496	25.3232	24.5981	25.3858	1.6193	-1.09019
Lasp1	LIM and SH3 domain protein 1	Q99MZ8	Q99MZ8	2387	8	8	8	32.3	32.3	32.3	29.97	83.74	1046200000	16	50	24.2807	24.5722	24.8069	25.2307	26.1446	25.6583	1.67771	-1.12461
Tkt	Transketolase	P50137;G3V826	P50137;G3V826	1699	23	23	23	53.1	53.1	53.1	67.643	160.65	4682400000	34	115	26.2559	26.4264	26.431	27.7849	27.0026	27.7001	1.93905	-1.1248
Ube2n	Ubiquitin-conjugating enzyme E2 N	Q9EQX9	Q9EQX9	2394	6	6	6	46.7	46.7	46.7	17.124	36.864	1020600000	11	30	24.8433	25.2555	25.6922	26.4907	26.303	26.4022	1.97274	-1.13495
LOC685596	Cytochrome b-c1 complex subunit 7	B2RYS2	B2RYS2	556	2	2	2	18.9	18.9	18.9	13.558	13.143	94158000	8	5	22.9279	23.0962	22.944	23.7238	24.8671	23.8365	1.45621	-1.15313
Hk2	Hexokinase-2	P27881;A0A0G2JST6;A0A0G2JTY2;P27926	P27881	1627	25	23	22	33.9	31.4	30.2	102.54	59.543	620470000	55	43	23.9404	23.488	23.3008	25.0961	24.3199	24.9003	1.7843	-1.19573
Rnh1	Ribonuclease inhibitor	E2RUH2;A0A0G2K9E0;P29315	E2RUH2;A0A0G2K9E0;P29315	1036	21	21	21	73	73	73	49.919	220.54	3376700000	26	127	25.8343	25.6588	25.5775	26.9652	26.8908	26.8072	3.76359	-1.19752
Ctsb	Cathepsin B;Cathepsin B light chain;Cathepsin B heavy chain	Q6IN22;P00787	Q6IN22;P00787	2275	14	14	14	55.2	55.2	55.2	37.544	239.71	3548000000	19	111	26.0858	26.0765	26.552	27.5996	27.0508	27.6686	2.06102	-1.20159
Pgam1	Phosphoglycerate mutase 1	P25113;P16290;F1M1Y1	P25113	1615	15	15	15	68.5	68.5	68.5	28.832	285.93	11577000000	15	171	27.6566	27.4895	27.4496	28.7557	28.3421	29.1403	2.1497	-1.21414
Fscn1	Fascin	P85845;A0A0G2KAM4	P85845;A0A0G2KAM4	1834	16	16	16	37.5	37.5	37.5	54.49	73.487	1929100000	30	96	25.591	25.432	25.2323	26.3101	27.1186	26.4713	1.97685	-1.2149
Clta	Clathrin light chain A	P08081-2;A0A0G2JYW3;P08081	P08081-2;A0A0G2JYW3;P08081	1500	6	6	6	22.5	22.5	22.5	23.565	24.885	364950000	10	26	23.6835	23.7728	23.1185	24.3994	25.3721	24.6571	1.64674	-1.28458
Enpp3	Ectonucleotide pyrophosphatase/phosphodiesterase family member 3;Alkaline phosphodiesterase I;Nucleotide pyrophosphatase	P97675	P97675	1844	17	17	17	26.6	26.6	26.6	99.071	68.618	1438700000	49	69	23.1042	22.7965	23.9339	24.7718	24.2287	24.7393	1.56547	-1.30173
Nap1l1	Nucleosome assembly protein 1-like 1	G3V6H9;Q9Z2G8;D4AEJ0	G3V6H9;Q9Z2G8	1229	7	5	5	27.4	24.6	24.6	45.373	49.482	1918700000	14	64	25.4627	25.0821	24.7209	26.4136	26.4063	26.411	2.45585	-1.32175
Psmc5	26S protease regulatory subunit 8	P62198	P62198	1749	11	11	11	36.7	36.7	36.7	45.626	84.429	734500000	28	66	23.9718	23.6948	23.2309	24.5171	25.7907	24.5907	1.33886	-1.33364
Pgk1	Phosphoglycerate kinase 1	P16617;M0R6Y8;Q5XIV1;A0A096MJL6	P16617	1565	23	23	23	72.4	72.4	72.4	44.538	323.31	13867000000	31	185	27.5492	27.1559	27.2965	28.8335	28.3902	28.7981	2.73319	-1.34006
Txn;Txn1	Thioredoxin	P11232;R4GNK3	P11232;R4GNK3	1523	6	6	6	61	61	61	11.673	21.544	5387800000	7	38	28.5141	28.0598	27.4774	29.0434	29.9927	29.0636	1.44598	-1.34946
Dnaja2	DnaJ homolog subfamily A member 2	Q5M9H7;O35824	Q5M9H7;O35824	2026	8	8	8	25	25	25	45.745	53.686	592750000	25	46	21.5357	22.9193	22.7954	23.7527	23.78	23.8253	1.43854	-1.36915
Ppp1ca	Serine/threonine-protein phosphatase PP1-alpha catalytic subunit	P62138;A0A0G2JYS8	P62138;A0A0G2JYS8	1746	10	3	1	40.9	14.5	3.3	37.512	20.192	403680000	20	18	23.5532	23.7166	23.5503	25.2391	24.762	24.9589	3.1221	-1.37996
Arcn1	Coatomer subunit delta	Q66H80	Q66H80	2194	12	12	12	23.7	23.7	23.7	57.199	60.87	752710000	31	45	22.7226	23.918	24.2391	24.8727	24.9645	25.2489	1.37763	-1.40214
Lgals1	Galectin-1	P11762	P11762	1528	12	12	12	74.8	74.8	74.8	14.857	323.31	20371000000	10	208	28.1674	28.4155	28.5631	29.8725	29.1438	30.3752	1.70665	-1.41518
Slc25a11	Mitochondrial 2-oxoglutarate/malate carrier protein	G3V6H5;P97700	G3V6H5;P97700	1228	8	8	8	26.1	26.1	26.1	34.136	61.54	415820000	19	22	24.7341	23.2263	24.1269	24.9111	25.9158	25.5077	1.26247	-1.41576
Cct6a		Q3MHS9;Q6AYJ7	Q3MHS9	1897	13	13	13	33.1	33.1	33.1	58.017	65.321	3308500000	28	70	24.8694	25.2211	25.3817	26.71	26.2045	26.8374	2.36049	-1.42658
S100a4	Protein S100-A4	P05942	P05942	1478	5	5	5	42.6	42.6	42.6	11.776	55.565	2154200000	6	32	24.9929	26.7641	25.7453	26.8962	27.2239	27.7262	1.2	-1.44801
Tomm34	Mitochondrial import receptor subunit TOM34	Q3KRD5	Q3KRD5	1894	7	7	7	25.9	25.9	25.9	34.461	31.572	205930000	22	23	21.9546	22.5062	22.6077	23.8464	23.8332	23.8547	2.7351	-1.4886
Got1	Aspartate aminotransferase, cytoplasmic	P13221	P13221	1541	14	14	14	42.1	42.1	42.1	46.428	197.88	1814200000	27	50	25.3479	25.0801	24.9218	26.7734	26.1286	26.9455	2.24273	-1.49927
St13	Hsc70-interacting protein	P50503	P50503	1704	9	9	9	23.6	23.6	23.6	41.279	87.972	2672400000	16	66	24.8988	25.0832	24.9246	26.6722	25.9836	26.8199	2.3482	-1.52306
Impdh2	Inosine-5-monophosphate dehydrogenase 2	E9PU28;A0A0A0MXZ8;D3ZLZ7	E9PU28	1049	12	12	12	31.1	31.1	31.1	55.814	47.905	1062600000	27	37	23.591	23.7093	23.7237	25.3537	25.1619	25.1169	4.28135	-1.5362
Dazap1		Q4KLZ3	Q4KLZ3	1940	5	5	5	19	19	19	43.086	45.049	194230000	13	22	23.2244	22.1066	22.3226	23.7391	24.7452	23.7872	1.50271	-1.53932
Arhgef1	Rho guanine nucleotide exchange factor 1	A0A0G2K4L2;E9PTJ8;A0A0G2K446;Q9Z1I6;A0A0G2JU01	A0A0G2K4L2;E9PTJ8;A0A0G2K446;Q9Z1I6;A0A0G2JU01	256	12	12	12	17.2	17.2	17.2	101.9	34.556	377260000	50	18	22.2913	22.8949	23.1524	24.609	24.067	24.4394	2.21146	-1.59229
Hadha	Trifunctional enzyme subunit alpha, mitochondrial;Long-chain enoyl-CoA hydratase;Long chain 3-hydroxyacyl-CoA dehydrogenase	Q64428	Q64428	2187	25	25	25	44	44	44	82.664	244.21	2972100000	43	123	25.6234	25.2174	24.5494	26.7821	26.6316	26.8514	2.15051	-1.62495
Rbmxrtl;Rbmxl1	RNA-binding motif protein, X chromosome retrogene-like;RNA-binding motif protein, X chromosome retrogene-like, N-terminally processed;RNA binding motif protein, X-linked-like-1	P84586;A0A0A0MXW9;A0A0G2K8K9;D4AE41	P84586;A0A0A0MXW9;A0A0G2K8K9;D4AE41	1828	13	13	3	39.2	39.2	10.3	42.203	68.241	671300000	34	50	24.1231	23.5797	25.8517	26.0349	26.4974	26.0085	1.11162	-1.66212
Taldo1	Transaldolase	Q9EQS0	Q9EQS0	2393	11	11	11	28.8	28.8	28.8	37.46	70.542	3082300000	24	78	25.1695	25.1979	25.987	27.1887	26.6134	27.6883	1.85447	-1.71202
Cast	Calpastatin	F1LPH1;P27321-3;P27321;D3ZL24;A0A0G2JSY2;P27321-5;P27321-2;P27321-6;P27321-4;P27321-7;O55154;D4A129	F1LPH1;P27321-3;P27321;D3ZL24;A0A0G2JSY2;P27321-5;P27321-2;P27321-6;P27321-4;P27321-7	1085	8	8	8	14.2	14.2	14.2	77.296	98.38	164150000	38	30	22.0136	23.2232	22.2335	23.6988	25.3727	23.6506	1.21421	-1.7506
Rpl26;Rpl26-ps2	60S ribosomal protein L26	G3V6I9;D4A1Z2;P12749;D4AE42;D3ZSF2	G3V6I9;D4A1Z2;P12749	1230	7	7	7	38.6	38.6	38.6	17.258	12.711	2536000000	9	35	24.2801	25.3668	26.729	27.1451	27.0353	27.4647	1.14717	-1.75643
Nolc1	Nucleolar and coiled-body phosphoprotein 1	P41777	P41777	1677	3	3	3	5	5	5	73.563	11.72	49728000	41	15	20.553	20.548	19.7489	21.7827	22.9834	21.3558	1.46723	-1.75734
Rab21	Ras-related protein Rab-21	Q6AXT5	Q6AXT5	2228	7	7	7	34.1	34.1	34.1	24.163	54.852	416220000	15	45	21.0283	22.5255	23.2362	24.5505	23.4467	24.2821	1.17745	-1.82981
Blvrb		B5DF65	B5DF65	593	5	5	5	37.9	37.9	37.9	22.094	24.269	423340000	13	26	23.2994	23.8337	23.5839	25.2974	25.9664	24.9546	2.26687	-1.83378
Htra1	Serine protease HTRA1	Q9QZK5	Q9QZK5	2432	14	14	14	35	35	35	51.33	323.31	3156500000	22	65	22.6415	22.2459	21.9058	24.6854	23.896	23.7542	2.16853	-1.84746
Bin1	Myc box-dependent-interacting protein 1	Q5HZA7;D4A4P1;F1LMX1;O08839-6;O08839-5;O08839-2;O08839;O08839-3;O08839-4;A0A0G2K5Z4;A0A0G2JX32;F1LPP0;O08838	Q5HZA7;D4A4P1;F1LMX1;O08839-6;O08839-5;O08839-2;O08839;O08839-3;O08839-4	956	6	6	5	22.9	22.9	21	45.833	56.19	193400000	25	17	21.7826	22.4593	22.1366	24.0398	23.8346	24.0946	3.04361	-1.86344
Aldoa;Aldoart2	Fructose-bisphosphate aldolase A;Fructose-bisphosphate aldolase	P05065;Q6AY07	P05065;Q6AY07	1473	27	27	25	81.6	81.6	74.2	39.351	323.31	8446100000	24	254	25.0538	25.7131	26.5658	27.5058	27.9842	27.6029	1.84989	-1.92005
Akr1b8		G3V786;A0A0G2JT64;F7EMK8;Q6AY99	G3V786;A0A0G2JT64	1261	15	15	8	63	63	42.4	36.16	172.17	12132000000	21	128	26.9258	26.8961	27.0265	28.9193	28.7965	28.9453	5.24574	-1.93753
Hsph1	Heat shock protein 105 kDa	Q66HA8	Q66HA8	2199	28	27	27	39.6	38	38	96.417	140.16	2026900000	56	123	23.9189	24.523	23.8477	25.9088	25.8825	26.3241	2.78042	-1.94193
Cat	Catalase	P04762	P04762	1465	19	19	19	43.5	43.5	43.5	59.756	149.15	1988800000	32	83	23.7074	23.3164	24.0604	25.7911	25.4235	25.8349	2.85964	-1.98845
Pgrmc1	Membrane-associated progesterone receptor component 1	P70580;A0A0H2UHK2	P70580;A0A0H2UHK2	1813	6	6	5	44.1	44.1	39.5	21.598	21.841	662000000	10	49	24.088	24.8024	24.152	26.0815	27.4986	25.4912	1.46221	-2.00965
Rpl19;RGD1562420	60S ribosomal protein L19	P84100;F1M5A9	P84100;F1M5A9	1827	4	4	4	17.9	17.9	17.9	23.466	42.07	1532700000	9	51	23.9571	24.9758	25.8746	26.3203	27.3854	27.1671	1.46142	-2.02175
Pcna	Proliferating cell nuclear antigen	P04961	P04961	1472	11	11	11	44.4	44.4	44.4	28.748	76.742	1220400000	18	40	23.9498	24.3587	24.7635	26.5344	25.8065	26.8548	2.19972	-2.04124
Gsn	Gelsolin	Q68FP1-2;Q68FP1	Q68FP1-2;Q68FP1	2209	24	24	11	43.2	43.2	26.5	80.928	184.98	5094000000	36	142	25.3483	24.9725	25.043	27.28	26.962	27.3629	3.61175	-2.08036
Ahsa1		B0BN63	B0BN63	481	6	6	6	23.1	23.1	23.1	38.104	22.864	162030000	23	28	21.7866	21.9406	21.399	23.4669	24.5113	23.4344	2.24233	-2.09546
Gm2a		Q6IN37	Q6IN37	2276	3	3	3	21.1	21.1	21.1	21.493	16.127	619820000	10	9	23.869	24.3627	24.3752	26.581	26.15	26.5684	3.28347	-2.23082
Ptma	Prothymosin alpha;Prothymosin alpha, N-terminally processed;Thymosin alpha	P06302;F1M034	P06302	1482	6	6	6	34.8	34.8	34.8	12.382	285.48	819020000	3	51	23.9549	24.7498	25.2911	26.1364	28.043	26.7312	1.55216	-2.30491
Hadhb	Trifunctional enzyme subunit beta, mitochondrial;3-ketoacyl-CoA thiolase	Q60587;A0A0G2K330	Q60587;A0A0G2K330	2128	14	14	14	39.8	39.8	39.8	51.414	91.479	1129200000	27	38	24.4304	24.0956	24.4977	27.0559	26.7235	26.5497	3.63768	-2.43517
Cndp2	Cytosolic non-specific dipeptidase	Q6Q0N1	Q6Q0N1	2328	12	12	12	31.6	31.6	31.6	52.693	57.503	614820000	27	32	23.1267	22.381	22.9377	25.7431	24.4655	25.6062	2.21821	-2.45649
Atp5f1	ATP synthase F(0) complex subunit B1, mitochondrial	P19511	P19511	1582	6	6	6	20.3	20.3	20.3	28.868	59.062	657750000	18	33	22.7612	23.7913	24.6585	26.0303	26.83	26.1222	1.89479	-2.59051
Igf2r		G3V824	G3V824	1297	30	30	30	14.9	14.9	14.9	273.59	84.987	1435200000	140	79	22.532	21.6043	22.6314	25.4507	24.1844	25.646	2.13821	-2.83783
Mtap	S-methyl-5-thioadenosine phosphorylase	A0A0G2K583;Q7TP15	A0A0G2K583;Q7TP15	275	16	16	16	73.9	73.9	73.9	31.089	206.35	3298600000	19	103	24.7239	24.4409	24.3651	27.4328	27.172	27.4704	4.4146	-2.84848
Acot7	Cytosolic acyl coenzyme A thioester hydrolase	F8WG67;Q64559-1;Q64559	F8WG67;Q64559-1;Q64559	1210	5	5	5	20.2	20.2	20.2	40.968	21.68	953540000	19	29	23.1708	22.985	24.1459	26.7044	25.9907	26.4268	2.67615	-2.94002
Gss	Glutathione synthetase	P46413	P46413	1685	9	9	9	24.3	24.3	24.3	52.344	68.68	797500000	30	39	23.4046	23.9333	22.7634	26.5496	26.0503	26.5715	2.87501	-3.02333
Pfkp	ATP-dependent 6-phosphofructokinase, platelet type;ATP-dependent 6-phosphofructokinase	P47860;A0A0A0MXY5	P47860;A0A0A0MXY5	1691	14	14	13	25.5	25.5	23.1	85.719	98.242	659710000	41	40	21.8672	20.5991	22.8539	25.8066	23.5205	25.5306	1.51182	-3.17917
Sh3bgrl3		B2RZ27	B2RZ27	561	4	4	4	39.8	39.8	39.8	10.477	17.505	416550000	4	20	23.6681	22.469	22.5108	25.9049	26.459	25.9472	2.76466	-3.22111
Mfge8	Lactadherin	P70490;Q1PBJ1;A0A0G2K506	P70490;Q1PBJ1;A0A0G2K506	1809	36	36	36	71.9	71.9	71.9	47.412	323.31	103830000000	25	465	24.081	24.4961	24.4599	28.1194	27.6276	28.2043	4.07943	-3.63809
Slk	STE20-like serine/threonine-protein kinase	G3V7I8;O08815	G3V7I8;O08815	1275	18	18	18	17.3	17.3	17.3	137.64	125.01	490860000	66	38	21.0599	20.4303	21.0235	25.3242	24.0379	25.9162	2.70555	-4.25488
Crabp1	Cellular retinoic acid-binding protein 1	P62966	P62966	1781	11	11	11	75.2	75.2	75.2	15.591	99.787	6263000000	12	69	23.4334	24.5549	24.3677	28.6492	28.0813	29.2177	3.16239	-4.53075

## Sheet: Common proteins
Gene names	Protein names	Protein IDs	Majority protein IDs	id	Peptides	Razor + unique peptides	Unique peptides	Sequence coverage [%]	Unique + razor sequence coverage [%]	Unique sequence coverage [%]	Mol. weight [kDa]	Score	Intensity	iBAQ peptides	MS/MS count	LFQ intensity primary astrocytes_1	LFQ intensity primary astrocytes_2	LFQ intensity primary astrocytes_3	LFQ intensity A-FC6_1	LFQ intensity A-FC6_2	LFQ intensity A-FC6_3	=-LOG(P-value)	Difference
Ddx17		A0A096MIX2;E9PT29;A0A096MJW9	A0A096MIX2;E9PT29	1	19	11	11	31.4	18.4	18.4	72.644	127.74	883050000	36	41	24.598	24.7893	24.6357	24.5749	24.025	25.0635	0.145728	0.11984
Msn	Moesin	A0A1W2Q6E9;A0A096MK30;O35763	A0A1W2Q6E9;A0A096MK30;O35763	12	28	28	21	47.7	47.7	36.5	67.651	251.85	7053000000	39	210	26.3946	26.167	26.5786	26.7976	27.1801	26.6488	1.17642	-0.495437
Hsp90b1	Endoplasmin	A0A0A0MY09;Q66HD0;A0A0G2K4I4;Q66HD0-2	A0A0A0MY09;Q66HD0;A0A0G2K4I4;Q66HD0-2	21	36	36	34	48.8	48.8	46.6	92.899	289.88	30799000000	47	326	30.0812	29.8896	29.7972	29.9292	29.7004	29.9473	0.214699	0.0637417
Prdx2	Peroxiredoxin-2	A0A0G2JSH9;P35704	A0A0G2JSH9;P35704	25	8	8	8	56.6	56.6	56.6	21.797	34.998	3958000000	13	55	27.8471	27.9773	27.9201	27.9286	27.1536	28.043	0.297105	0.206439
Itgb1	Integrin beta-1	A0A0G2JSK5;P49134	A0A0G2JSK5;P49134	30	22	22	22	33.3	33.3	33.3	88.344	197.81	3553900000	39	132	24.8564	25.3635	25.1044	24.8185	24.0674	24.891	0.790443	0.515783
Adk	Adenosine kinase	A0A0G2K6X9;A0A0G2JSL8;Q64640	A0A0G2K6X9;A0A0G2JSL8;Q64640	32	4	4	4	13.4	13.4	13.4	44.105	12.471	125910000	21	15	21.9128	22.8768	22.487	23.6389	22.7279	23.3907	0.993659	-0.826955
Vdac3	Voltage-dependent anion-selective channel protein 3	A0A0G2JSR0;Q9R1Z0;Q9R1Z0-2	A0A0G2JSR0;Q9R1Z0;Q9R1Z0-2	37	7	6	6	29	25.4	25.4	30.783	39.999	1921700000	17	58	26.9893	27.0163	26.4563	26.4231	25.499	26.6118	0.759467	0.642707
Matr3	Matrin-3	A0A0G2JSR7;P43244	A0A0G2JSR7;P43244	39	16	16	16	24	24	24	94.501	98.775	806780000	46	48	24.6224	24.6974	24.8434	24.8975	24.4464	25.2974	0.248106	-0.159342
Atl3	Atlastin-3	A0A0G2JSS9;Q0ZHH6-2;Q0ZHH6	A0A0G2JSS9;Q0ZHH6-2;Q0ZHH6	41	9	9	9	23.3	23.3	23.3	60.249	36.322	637400000	26	50	24.384	24.1166	24.0692	23.8333	25.5117	24.0597	0.200443	-0.278311
Set;Pkn3	Protein SET	A0A0G2JSU3;Q63945;D3ZC07;Q63945-2;A0A0G2K5L9;D4A466	A0A0G2JSU3;Q63945;D3ZC07;Q63945-2	42	6	6	6	31.1	31.1	31.1	33.381	66.001	2038200000	12	48	25.9208	26.0462	26.0436	26.4865	26.2619	26.7393	1.57199	-0.492332
Cbr1	Carbonyl reductase [NADPH] 1	M0R3X6;A0A0G2JSV2;P47727;A0A0G2K658;A0A096MJ24	M0R3X6;A0A0G2JSV2;P47727;A0A0G2K658;A0A096MJ24	43	8	8	7	40.8	40.8	36.1	30.611	46.941	804500000	19	32	25.1776	25.1334	24.8869	25.2159	24.3412	25.3737	0.0953955	0.0890204
Ctnnb1	Catenin beta-1	A0A0G2JT93;Q9WU82	A0A0G2JT93;Q9WU82	53	14	14	12	25.9	25.9	22.9	85.47	69.743	625570000	43	31	24.3464	24.0789	23.9952	23.9688	23.232	24.1835	0.49021	0.345436
Hnrnph1	Heterogeneous nuclear ribonucleoprotein H;Heterogeneous nuclear ribonucleoprotein H, N-terminally processed	A0A0G2JTG7;Q8VHV7-2;Q8VHV7;G3V9Q3;Q499R8;Q8VHV7-3	A0A0G2JTG7;Q8VHV7-2;Q8VHV7;G3V9Q3;Q499R8;Q8VHV7-3	55	12	12	5	35.9	35.9	13.1	49.199	142.57	3796600000	26	115	26.5467	26.7838	26.7876	26.9351	26.2611	27.1014	0.0783524	-0.0598125
Picalm	Phosphatidylinositol-binding clathrin assembly protein	Q66WT9;Q66SY1;A0A0G2JUQ5;Q498N4;A0A0G2JTT2;O55012-2;O55012	Q66WT9;Q66SY1;A0A0G2JUQ5;Q498N4;A0A0G2JTT2;O55012-2;O55012	58	5	5	5	11.9	11.9	11.9	64.713	17.108	187480000	26	25	24.1199	23.0298	23.3681	23.6678	24.2797	23.0867	0.134537	-0.172125
Ptbp1	Polypyrimidine tract-binding protein 1	D3ZB30;A0A0G2JTV1;Q6P736;Q00438-2;Q00438	D3ZB30;A0A0G2JTV1;Q6P736;Q00438-2;Q00438	59	15	15	14	51.3	51.3	49.8	56.935	108.94	1908900000	22	100	26.5257	25.8551	25.6773	26.0302	25.7169	25.6998	0.295169	0.203734
Psmd1	26S proteasome non-ATPase regulatory subunit 1	A0A0G2JTW5;G3V8B6;O88761	A0A0G2JTW5;G3V8B6;O88761	60	14	14	14	22.2	22.2	22.2	105.62	51.474	1148500000	51	55	25.2658	24.8502	24.6837	25.0101	24.4999	25.0537	0.11515	0.0786552
Dctn2	Dynactin subunit 2	A0A0G2JUC7;Q6AYH5	A0A0G2JUC7;Q6AYH5	71	9	9	9	29	29	29	46.222	71.064	723100000	26	53	24.7392	24.2833	24.2067	24.0803	24.153	24.1978	0.71676	0.266058
Sec63		D4A2Z6;A0A0G2JUJ9	D4A2Z6;A0A0G2JUJ9	75	5	5	5	7.8	7.8	7.8	83.591	21.37	143440000	40	18	22.602	23.1469	23.8872	23.183	22.7093	23.3648	0.108546	0.126324
Xpnpep1	Xaa-Pro aminopeptidase 1;Xaa-Pro aminopeptidase 1, N-terminally processed	A0A0G2JV31;O54975	A0A0G2JV31;O54975	83	10	10	10	20.9	20.9	20.9	74.667	25.899	634790000	41	36	24.6072	24.3731	23.6372	24.7065	24.3993	24.657	0.549662	-0.381769
Immt	MICOS complex subunit Mic60	A0A0G2JVH4;A0A140TAG5;Q3KR86	A0A0G2JVH4;A0A140TAG5;Q3KR86	93	18	18	18	31.7	31.7	31.7	86.229	118.63	1122500000	50	64	25.7776	25.6106	24.5261	25.177	23.7018	24.6955	0.596079	0.780015
Usp14	Ubiquitin carboxyl-terminal hydrolase	A0A0G2JVV5;Q5U2N2	A0A0G2JVV5;Q5U2N2	102	6	6	6	19.7	19.7	19.7	52.293	27.293	262150000	30	25	24.1223	24.1044	23.9705	24.0732	24.2467	24.25	0.756597	-0.124245
Utrn		G3V7L1;A0A0G2JW60	G3V7L1;A0A0G2JW60	107	12	12	12	4.8	4.8	4.8	391.31	25.213	218620000	206	13	23.1777	23.4377	23.0756	23.1347	23.3615	23.0544	0.120564	0.046828
Pdha1;Pdha1l1	Pyruvate dehydrogenase E1 component subunit alpha;Pyruvate dehydrogenase E1 component subunit alpha, somatic form, mitochondrial	F7FKI5;D4A5G8;A0A0G2JW90;P26284	F7FKI5;D4A5G8;A0A0G2JW90;P26284	109	12	12	12	29.6	29.6	29.6	43.113	24.983	509700000	25	42	24.7234	24.1812	23.8774	24.6425	24.6583	24.6121	0.692857	-0.376985
Safb	Scaffold attachment factor B1	A0A0G2JW97;M0RBF0;A0A0G2JZI0;O88453	A0A0G2JW97;M0RBF0;A0A0G2JZI0;O88453	111	6	6	2	9.1	9.1	3.2	94.642	29.536	252390000	47	16	24.3447	24.1301	23.7203	24.246	23.4142	24.0059	0.223845	0.176325
Fermt2		Q5XI19;A0A0G2JWC7	Q5XI19;A0A0G2JWC7	114	10	10	10	17.9	17.9	17.9	77.875	65.142	270090000	39	30	23.5584	23.4017	22.8654	22.311	23.3902	22.729	0.544038	0.465094
Stt3a		B4F7C9;A0A0G2JWH5	B4F7C9;A0A0G2JWH5	119	7	7	7	9.6	9.6	9.6	80.597	22.357	1266200000	36	18	25.3026	25.6448	25.9508	25.3184	26.7725	25.6899	0.244935	-0.294209
Ppp1r12a	Protein phosphatase 1 regulatory subunit;Protein phosphatase 1 regulatory subunit 12A	D4ACS0;D4A1S6;D3ZR53;A0A0G2JWJ0;Q10728-2;Q10728-3;Q10728;D3ZIC4	D4ACS0;D4A1S6;D3ZR53;A0A0G2JWJ0;Q10728-2;Q10728-3;Q10728	120	10	10	10	10.6	10.6	10.6	109.11	21.031	1214400000	54	15	27.1298	26.9466	26.3921	26.1146	26.6203	26.2246	0.867536	0.502977
Cstf2;Cstf2t		A0A0G2JWP1;B4F7F1;A0A0G2K6F9;M0R6B9	A0A0G2JWP1;B4F7F1;A0A0G2K6F9;M0R6B9	123	6	6	6	13.9	13.9	13.9	55.549	24.082	248150000	25	9	23.7841	23.764	23.5686	23.6401	24.0479	23.4453	0.00963632	-0.00557137
Rps21;LOC100363012	40S ribosomal protein S21	A0A0G2JXC3;P05765;D3ZSE0;D3ZRI8	A0A0G2JXC3;P05765;D3ZSE0	135	7	7	7	61.7	61.7	61.7	8.866	65.51	2990300000	7	72	25.8752	26.4792	26.7664	26.9643	26.5458	26.7436	0.582483	-0.377646
Rpl9;LOC100911472	60S ribosomal protein L9	A0A0G2JXD0;P17077;M0RBD4;M0R5Y8;M0R6B4;F1M7A9;A0A0G2JX41;D3ZA49	A0A0G2JXD0;P17077;M0RBD4	136	7	7	7	50.5	50.5	50.5	21.424	73.05	1182600000	10	67	25.6426	25.2831	25.9622	26.2738	26.6794	25.9365	1.07841	-0.66726
Hist1h2bl;Hist1h2bk;LOC100910200;Hist1h2bb;Hist1h2bo;Hist1h2bh;LOC100912338;Hist1h2ba	Histone H2B;Histone H2B type 1;Histone H2B type 1-A	M0R4L7;G3V9C7;G3V8B3;D3ZWM5;A0A0G2JXE0;D3ZNH4;A0A0G2JXI9;Q00715;D3ZLY9;D4A817;Q00729;A0A0G2K7R1;M0RBQ5;D3ZNZ9	M0R4L7;G3V9C7;G3V8B3;D3ZWM5;A0A0G2JXE0;D3ZNH4;A0A0G2JXI9;Q00715;D3ZLY9;D4A817;Q00729;A0A0G2K7R1	137	8	8	8	51.6	51.6	51.6	13.91	82.478	30822000000	11	136	30.9134	30.5141	30.2636	30.0038	31.9875	30.0417	0.057816	-0.11397
Hnrnpc	Heterogeneous nuclear ribonucleoprotein C	A0A0G2K7B3;A0A0G2JXW4;G3V9R8;A0A140TAI3	A0A0G2K7B3;A0A0G2JXW4;G3V9R8;A0A140TAI3	145	8	8	8	30.7	30.7	30.7	33.056	52.977	2104500000	23	71	26.381	26.1012	25.6688	26.5578	25.732	26.1534	0.111691	-0.0973829
Mcm5		A0A0G2JY07;E9PTS4	A0A0G2JY07;E9PTS4	146	6	6	6	10.8	10.8	10.8	82.467	11.026	248250000	48	12	23.1556	23.9426	24.0681	24.1496	23.5337	23.556	0.0232775	-0.0243505
LOC100359563;Rps20;LOC100909911;RGD1562725;RGD1563124;LOC100364116	40S ribosomal protein S20	A0A0G2JY70;A0A0H2UHG7;D3ZZK1;A0A0G2K6L6;P60868;M0RB28;M0R5V6;M0R566;A0A0G2K8W1;M0R987	A0A0G2JY70;A0A0H2UHG7;D3ZZK1;A0A0G2K6L6;P60868;M0RB28;M0R5V6;M0R566;A0A0G2K8W1;M0R987	149	3	3	3	21.4	21.4	21.4	12.608	35.554	1999100000	7	37	25.797	26.8903	26.9747	26.056	26.1084	25.8502	0.639645	0.549128
Ppp2ca;Ppp2cb	Serine/threonine-protein phosphatase 2A catalytic subunit alpha isoform;Serine/threonine-protein phosphatase 2A catalytic subunit beta isoform	A0A0G2JYA4;P63331;P62716	A0A0G2JYA4;P63331;P62716	154	9	9	8	45.6	45.6	40.8	35.523	54.857	1095500000	18	67	24.9292	24.4996	23.9588	25.0816	24.8512	25.2365	0.917777	-0.593909
Sec23a		A0A0G2JZM2;B5DFC3	A0A0G2JZM2;B5DFC3	174	14	14	13	28	28	25.6	84.712	69.597	930690000	39	37	25.3956	25.461	25.0892	23.6022	25.0836	24.1652	1.08573	1.0316
Rab11a;Rab11b	Ras-related protein Rab-11A;Ras-related protein Rab-11B	A0A0G2JZR4;P62494;O35509;B5DEP2	A0A0G2JZR4;P62494;O35509	175	8	8	8	34.6	34.6	34.6	24.402	17.487	2758500000	16	59	26.3351	26.2606	26.1358	26.064	26.0453	26.135	1.18873	0.1624
Kpna6;Kpna1;Kpna5	Importin subunit alpha;Importin subunit alpha-6;Importin subunit alpha-5;Importin subunit alpha-5, N-terminally processed	A0A0G2JZS1;F1LT58;A0A0H2UHW5;Q56R20;Q56R16;P83953	A0A0G2JZS1;F1LT58;A0A0H2UHW5;Q56R20;Q56R16;P83953	176	4	4	4	10.6	10.6	10.6	59.893	11.318	147780000	25	6	24.7371	22.9823	22.9369	23.6259	23.7259	22.8176	0.0874862	0.162263
2022-09-07	Septin-7	F1LMC7;A0A0G2JZT5;D4A0F5;Q9WVC0;A0A1W2Q660;A0A0G2K5F4;D3ZHG7;A0A0H2UI27;Q5PQK1	F1LMC7;A0A0G2JZT5;D4A0F5;Q9WVC0	177	12	12	12	34.9	34.9	34.9	50.579	97.356	1686000000	27	74	25.5755	25.818	25.5938	25.0758	24.298	25.2334	1.24393	0.793357
Eea1		F1LUA1;A0A0G2K051	F1LUA1;A0A0G2K051	182	11	11	11	10.1	10.1	10.1	161.1	323.31	314130000	107	16	22.9295	22.9563	23.0745	22.8109	22.7272	22.8838	1.32374	0.179472
Psma7	Proteasome subunit alpha type-7	A0A0G2K0W9;P48004-2;P48004;F1M6I7	A0A0G2K0W9;P48004-2;P48004	197	11	11	11	50.8	50.8	50.8	27.855	82.254	4002300000	16	94	26.2486	26.0103	25.8004	25.7755	25.2589	25.5445	1.17351	0.493476
Sec31a	Protein transport protein Sec31A	A0A0G2K0X9;G3V699;Q9Z2Q1;Q9Z2Q1-2	A0A0G2K0X9;G3V699;Q9Z2Q1;Q9Z2Q1-2	198	22	22	22	24.7	24.7	24.7	131.97	172.62	2615600000	55	152	26.3852	26.2682	25.6517	25.2497	22.8436	24.9336	1.04835	1.75939
Gpd2	Glycerol-3-phosphate dehydrogenase, mitochondrial;Glycerol-3-phosphate dehydrogenase	A0A0G2K0Z7;P35571;A0A0G2K1F9;F1LNI0	A0A0G2K0Z7;P35571;A0A0G2K1F9;F1LNI0	201	11	11	11	21.7	21.7	21.7	69.061	35.055	507840000	43	29	24.5035	24.3213	24.0643	25.1883	24.5125	25.3599	1.18032	-0.72385
Eif6	Eukaryotic translation initiation factor 6	A0A0G2K110;Q3KRD8	A0A0G2K110;Q3KRD8	202	4	4	4	27.2	27.2	27.2	26.727	40.605	706960000	10	20	25.2362	24.8354	24.7932	26.167	24.3641	26.273	0.436043	-0.646463
Mlec	Malectin	A0A0G2K121;Q5FVQ4	A0A0G2K121;Q5FVQ4	203	5	5	5	21.1	21.1	21.1	32.809	42.03	552270000	18	28	24.9512	25.187	25.1143	24.6114	23.2217	24.6342	0.918134	0.928405
Actr3	Actin-related protein 3	Q4V7C7;A0A0G2K1C0;F1LY09	Q4V7C7;A0A0G2K1C0	207	18	18	18	59.1	59.1	59.1	47.357	141.01	3188700000	22	106	26.2402	25.7727	25.8277	26.1018	25.7153	25.8447	0.116408	0.0596085
Prep	Prolyl endopeptidase	A0A0G2K1M8;O70196	A0A0G2K1M8;O70196	215	3	3	3	6.3	6.3	6.3	80.491	15.403	201900000	47	19	23.7463	23.7138	23.2224	23.3627	23.1371	22.9556	0.92625	0.409042
Eif3e	Eukaryotic translation initiation factor 3 subunit E	A0A0G2K273;Q641X8	A0A0G2K273;Q641X8	225	12	12	12	34.4	34.4	34.4	52.228	55.892	1331000000	32	72	24.6495	23.9178	24.7313	24.8877	23.7329	24.566	0.0291568	0.0373243
Cdc37	Hsp90 co-chaperone Cdc37;Hsp90 co-chaperone Cdc37, N-terminally processed	A0A0G2K3C1;A0A140TAG9;Q63692	A0A0G2K3C1;A0A140TAG9;Q63692	242	7	7	7	25	25	25	42.996	23.957	705790000	20	40	24.1324	24.2611	24.4591	25.1834	23.6718	25.4691	0.361816	-0.490608
Prdx1	Peroxiredoxin-1	A0A0G2K3Z9;Q63716	A0A0G2K3Z9;Q63716	253	15	15	13	67.8	67.8	63.8	22.164	108.44	19746000000	16	137	28.5804	28.5831	28.9664	29.3807	28.9512	29.2623	1.26387	-0.488131
Cyfip1		A0A0G2K472;D4A8H8;D3ZX82;A0A0G2JT63	A0A0G2K472;D4A8H8	259	10	10	10	9.4	9.4	9.4	144.93	44.758	529800000	74	47	23.9585	24.1025	22.8614	24.2481	24.3939	24.3522	0.810376	-0.690606
Me2	Malic enzyme	D3ZJH9;A0A0G2K502;A0A0G2K4C6;F1M5N4	D3ZJH9;A0A0G2K502	273	9	9	9	21.1	21.1	21.1	65.351	41.762	290100000	36	20	23.9304	23.5309	23.6183	23.878	23.8498	24.0988	0.795588	-0.249018
Map1a	Microtubule-associated protein 1A;MAP1A heavy chain;MAP1 light chain LC2	A0A0G2K5C6;G3V7U2;P34926	A0A0G2K5C6;G3V7U2;P34926	276	11	11	11	5	5	5	325.61	87.698	350340000	143	25	24.0398	24.0932	23.9386	23.0133	23.9196	23.5838	0.9008	0.518305
Wars	Tryptophan--tRNA ligase, cytoplasmic;T1-TrpRS;T2-TrpRS	A0A0G2K673;F8WFH8;Q6P7B0	A0A0G2K673;F8WFH8;Q6P7B0	290	6	6	6	22.2	22.2	22.2	42.88	17.037	201040000	23	18	23.8442	23.7022	23.4583	23.2544	23.4025	23.1966	1.39466	0.383737
Hmg1l1;Hmgb1	High mobility group protein B1	D3ZCR3;A0A0G2K6P4;P63159;D3ZXR5;D3ZLG3;D3ZC69;M0R7R5;F1LNG6;D4A6A9;D3ZIU9;D3ZGW6	D3ZCR3;A0A0G2K6P4;P63159;D3ZXR5	298	8	8	6	30	30	22.5	24.677	69.394	1056900000	10	46	25.292	25.411	24.9346	24.8766	23.2496	24.6475	0.838603	0.954631
Ddx3y		A0A0G2K719;D3ZN21;D4ADE8;F1LQD1;Q64060	A0A0G2K719;D3ZN21	303	19	18	3	36.6	34.9	7.7	73.145	94.63	1441300000	41	81	25.6745	24.6722	24.6483	25.5362	26.6267	25.907	1.0337	-1.02496
Txnl1	Thioredoxin-like protein 1	A0A0G2K737;Q920J4	A0A0G2K737;Q920J4	304	9	9	9	40.4	40.4	40.4	32.7	140.7	1198400000	15	42	25.4356	25.2879	25.4631	25.4748	24.0392	25.7604	0.22155	0.304063
Rpl27a;RGD1559972;RGD1561984;RGD1565415	60S ribosomal protein L27a	A0A0G2K7W6;P18445;D4AAY6;D3ZI60;D3ZG03	A0A0G2K7W6;P18445;D4AAY6;D3ZI60;D3ZG03	320	4	4	4	23	23	23	16.587	27.846	3894600000	8	27	27.5505	27.6337	27.3956	27.1569	26.4361	27.3199	0.926002	0.555588
Vasp		F7EWC1;A0A0G2K9C0	F7EWC1;A0A0G2K9C0	347	8	8	8	24.9	24.9	24.9	39.485	18.791	367530000	16	23	24.0421	24.2565	23.8286	24.2439	23.6852	24.6136	0.177153	-0.138486
Prmt1	Protein arginine N-methyltransferase 1	A0A0G2K9I8;Q63009;F1LWG2	A0A0G2K9I8;Q63009	352	11	11	11	41.1	41.1	41.1	40.503	38.398	1119900000	22	59	24.6003	24.7868	24.7014	25.0963	23.5568	24.9099	0.131998	0.175103
Tars	Threonine--tRNA ligase, cytoplasmic	A0A0G2K9V6;Q5XHY5	A0A0G2K9V6;Q5XHY5	355	11	11	11	17.3	17.3	17.3	83.388	29.162	1019000000	48	29	25.5666	25.6923	25.699	25.5784	25.7151	25.8494	0.277544	-0.0616589
Pdhb	Pyruvate dehydrogenase E1 component subunit beta, mitochondrial	A0A0G2KAM3;P49432	A0A0G2KAM3;P49432	366	8	8	8	25.8	25.8	25.8	46.192	60.674	969070000	26	52	25.4883	25.2978	24.8806	25.142	24.5521	24.9322	0.626914	0.346813
Eif4h	Eukaryotic translation initiation factor 4H	A0A0G2KAW7;Q5XI72	A0A0G2KAW7;Q5XI72	368	7	7	7	47.2	47.2	47.2	25.496	31.714	649570000	17	22	25.739	26.236	25.6904	24.6293	25.8121	24.8723	0.913651	0.783854
Phb2	Prohibitin-2	A0A0G2KB63;Q5XIH7	A0A0G2KB63;Q5XIH7	373	11	11	11	46.5	46.5	46.5	33.168	86.531	1375500000	25	70	26.0005	26.3453	25.8343	25.7081	25.2064	25.4418	1.35963	0.607931
Pfkm	ATP-dependent 6-phosphofructokinase;ATP-dependent 6-phosphofructokinase, muscle type	Q52KS1;A0A0G2KBC7;P47858	Q52KS1;A0A0G2KBC7;P47858	375	8	6	6	11.7	9.1	9.1	85.342	21.582	365130000	40	20	24.3441	23.9914	24.1065	24.7911	24.3382	24.9194	1.22941	-0.535538
Suclg1	Succinyl-CoA ligase [ADP/GDP-forming] subunit alpha, mitochondrial	A0A0H2UHE1;P13086	A0A0H2UHE1;P13086	387	6	6	6	18.1	18.1	18.1	37.559	16.791	362150000	15	26	24.2536	24.2218	24.1208	23.8124	24.4931	23.8125	0.278218	0.159456
LOC100363469;Rps24	40S ribosomal protein S24	A0A0H2UHH9;D4ACJ1;P62850-2;P62850-3;P62850	A0A0H2UHH9;D4ACJ1;P62850-2;P62850-3;P62850	389	3	3	3	26	26	26	15.197	11.562	2070000000	7	42	26.2863	26.7743	26.0454	26.2145	26.2281	25.9773	0.425791	0.228687
Rab6a	Ras-related protein Rab-6A	A0A0H2UHP9;Q9WVB1;A0A0G2JT78;F1LVC3;A0A0G2K201;D3ZZP2	A0A0H2UHP9;Q9WVB1;A0A0G2JT78	398	6	6	6	34.1	34.1	34.1	23.545	38.853	3505100000	17	54	27.8151	28.0523	27.8433	27.3528	26.2435	27.4867	1.02545	0.875856
Rpl17;RGD1560017	60S ribosomal protein L17	A0A0H2UHQ1;F1LZX7;P24049;A0A0G2KB77;D3Z9G9;Q7TPJ7	A0A0H2UHQ1;F1LZX7;P24049;A0A0G2KB77;D3Z9G9	400	10	10	10	48.1	48.1	48.1	21.967	57.75	1368900000	12	64	24.7177	25.401	25.5087	24.9693	24.7655	25.4657	0.165814	0.142304
Rpl18	60S ribosomal protein L18	A0A0H2UHS7;P12001	A0A0H2UHS7;P12001	406	8	8	8	32.3	32.3	32.3	21.786	99.934	5384500000	9	86	27.4462	27.2721	27.2695	27.4217	26.169	27.2581	0.405001	0.379677
LOC100362298;Rps18;LOC100912024	40S ribosomal protein S18	A0A0H2UHT6;D3ZM33;P62271;A0A0G2KA79;M0R5K9;D3ZAU6;D4AA93	A0A0H2UHT6;D3ZM33;P62271;A0A0G2KA79;M0R5K9	409	10	10	10	48.3	48.3	48.3	17.587	141.68	6443000000	12	103	25.8584	27.1733	27.4772	27.3595	27.067	27.6065	0.41516	-0.508012
LOC100362640;Rps4x;Rps4y2	40S ribosomal protein S4, X isoform;40S ribosomal protein S4	X1WI37;A0A0H2UHX3;P62703;D3ZX01	X1WI37;A0A0H2UHX3;P62703;D3ZX01	416	14	14	14	53.8	53.8	53.8	29.466	152.02	6246800000	21	122	26.8893	27.3964	27.2825	27.4029	27.3269	27.2832	0.398039	-0.148287
LOC100362339;Rps19;Rps19l1	40S ribosomal protein S19	D4A6G6;A0A0H2UI38;P17074;F1M8C7;F1M764;D3ZGN8;F1LYF3;D3ZSH6;D3ZUD7	D4A6G6;A0A0H2UI38;P17074;F1M8C7;F1M764;D3ZGN8;F1LYF3	422	8	8	8	42.8	42.8	42.8	16.117	52.898	5096500000	12	79	27.4297	27.6024	27.2204	27.1594	26.3891	27.2377	0.769656	0.488768
Srsf3		A0A0U1RRV7;Q0ZFS8;A0A0G2K1A3	A0A0U1RRV7;Q0ZFS8	424	7	6	6	58.9	58.9	58.9	14.203	37.785	903240000	10	61	24.8511	25.0199	25.4095	26.4531	25.4162	25.5701	0.926641	-0.71963
Rps2;LOC100359960;Gm8225	40S ribosomal protein S2	A0A0U1RVI9;P27952;A0A0G2KB28;D3ZIY7;E9PT76;D3ZT78;D3ZQW7;M0RAJ8	A0A0U1RVI9;P27952;A0A0G2KB28;D3ZIY7;E9PT76;D3ZT78	428	9	9	6	31.8	31.8	19.9	28.589	80.078	6511800000	21	85	27.2302	27.7918	27.5362	27.4885	26.4264	27.4488	0.446231	0.398193
Klc1	Kinesin light chain 1	A0A140TAB3;P37285-2;P37285-3;P37285;B2GV74;Q68G30;Q5PQM2	A0A140TAB3;P37285-2;P37285-3;P37285	433	8	8	8	16.8	16.8	16.8	62.852	23.589	520540000	35	26	24.5554	24.0235	24.1035	23.6771	23.784	23.7214	1.38486	0.499966
Hgs	Hepatocyte growth factor-regulated tyrosine kinase substrate	A0A140TAH1;Q9JJ50-2;Q9JJ50	A0A140TAH1;Q9JJ50-2;Q9JJ50	439	8	8	8	9	9	9	101.12	25.16	327750000	36	30	23.8901	23.673	23.3374	23.8059	24.6305	24.0517	0.839306	-0.529154
Fubp1	Far upstream element-binding protein 1	A0A140TAJ3;Q32PX7	A0A140TAJ3;Q32PX7	444	9	9	9	17.1	17.1	17.1	67.531	74.57	341420000	37	33	23.1979	24.9405	23.8519	24.0121	24.5146	24.9613	0.360495	-0.499281
Hnrnpa2b1	Heterogeneous nuclear ribonucleoproteins A2/B1	F1LNF1;A7VJC2;A7VJC2-4;A7VJC2-2;F1LM82;A7VJC2-3	F1LNF1;A7VJC2;A7VJC2-4;A7VJC2-2;F1LM82;A7VJC2-3	469	19	19	19	59.9	59.9	59.9	37.297	323.31	7196700000	20	112	28.3402	27.7364	27.9541	27.9702	27.3589	28.0382	0.32584	0.221171
Hist1h2ac;Hist1h2ak;H2afj;LOC680322;Hist1h2af;LOC100910554	Histone H2A;Histone H2A.J;Histone H2A type 3;Histone H2A type 1-E;Histone H2A type 1-C;Histone H2A type 1;Histone H2A type 1-F;Histone H2A type 4	G3V9C0;D3ZVK7;A9UMV8;Q4FZT6;P0C170;P0C169;P02262;M0RDM4;Q6I8Q6;M0RCL5;Q64598;Q00728	G3V9C0;D3ZVK7;A9UMV8;Q4FZT6;P0C170;P0C169;P02262;M0RDM4;Q6I8Q6;M0RCL5;Q64598;Q00728	471	7	7	0	59.2	59.2	0	14.135	296.28	41392000000	7	99	31.4754	31.1126	31.0833	30.8732	30.8499	30.1402	1.04234	0.602694
Rab14	Ras-related protein Rab-14	P61107;B0BMW0;A0A1B0GWR3	P61107;B0BMW0	475	8	8	8	54	54	54	23.927	60.006	679520000	16	55	24.214	23.746	24.1544	24.3262	24.0976	24.2362	0.490924	-0.181847
Hsd17b10	3-hydroxyacyl-CoA dehydrogenase type-2	B0BMW2;O70351	B0BMW2;O70351	476	10	10	10	64	64	64	27.249	97.387	897990000	16	44	25.7497	25.725	25.1726	25.0872	24.5689	25.1629	1.08016	0.609407
Rps5	40S ribosomal protein S5;40S ribosomal protein S5, N-terminally processed	B0BN81;P24050;A0A0G2K200	B0BN81;P24050;A0A0G2K200	483	10	10	10	46.1	46.1	46.1	22.906	83.121	2700300000	10	79	26.4047	25.8456	26.0789	26.516	27.068	26.2874	0.843869	-0.514074
Psmd13	26S proteasome non-ATPase regulatory subunit 13	B0BN93	B0BN93	486	12	12	12	36.7	36.7	36.7	42.817	49.671	2020900000	26	68	24.8821	25.0325	25.0449	25.024	24.3617	25.0957	0.265922	0.159363
Eif3i	Eukaryotic translation initiation factor 3 subunit I	M0RCH0;B0BNA7	M0RCH0;B0BNA7	489	5	5	5	16.9	16.9	16.9	37.164	19.091	473410000	22	25	24.1681	24.9454	24.9913	25.0788	24.2492	25.1099	0.102861	-0.111036
Lman2		B0BNG3	B0BNG3	495	6	6	6	25.4	25.4	25.4	40.392	32.89	922800000	23	35	25.4893	25.4276	24.9687	25.0198	23.8782	24.9812	0.751799	0.668826
Rpl7	60S ribosomal protein L7	B0K031;P05426;Q7TP62;F1LUE9	B0K031;P05426	508	12	12	12	43.1	43.1	43.1	30.313	89.527	6359400000	17	125	26.76	27.1026	27.3485	27.0332	26.7959	27.1393	0.152157	0.0809294
Fxr2		B1H2A6;A0A0G2JZV8;Q80WE1-2;Q80WE1	B1H2A6	513	7	7	5	11.7	11.7	9.3	74.374	30.556	879990000	42	27	26.0365	25.9977	26.0804	25.8205	25.1186	26.3578	0.309274	0.272581
Prkcsh		B1WC34	B1WC34	522	9	9	9	22.7	22.7	22.7	59.218	113.94	2035100000	22	72	26.5451	26.8394	26.7442	26.0395	25.2622	26.4671	1.01662	0.786638
Slc25a24		B1WC67	B1WC67	525	6	6	6	16.8	16.8	16.8	52.89	20.083	250830000	28	27	23.8193	23.4946	23.9571	24.5832	23.7956	24.6004	0.888191	-0.569383
Atp6v1g1		B2GUV5;A0A0G2KAG3;A0A0G2K2R1;Q8R2H0	B2GUV5	527	3	3	3	36.4	36.4	36.4	13.71	72.533	314680000	6	19	24.5523	23.9061	23.7669	24.4365	24.0498	24.548	0.400181	-0.269667
Mthfd1l		B2GUZ3	B2GUZ3	528	14	14	14	19	19	19	105.84	48.566	651600000	56	44	24.3608	24.0822	23.9179	24.7384	24.0818	24.857	0.735233	-0.438759
Capza1	F-actin-capping protein subunit alpha-1	B2GUZ5	B2GUZ5	529	9	9	8	50.7	50.7	47.2	32.909	75.552	1995200000	16	74	26.5545	26.2591	26.2252	25.7932	25.5366	26.1771	1.12483	0.510583
Oxct1	Succinyl-CoA:3-ketoacid coenzyme A transferase 1, mitochondrial	B2GV06	B2GV06	533	5	5	5	15	15	15	56.203	17.076	180440000	25	17	23.7542	23.5197	23.3061	23.1693	22.9701	22.5058	1.28492	0.644911
Snx2		B2RYP4	B2RYP4	553	8	8	7	19.1	19.1	17	58.53	47.819	796310000	32	38	25.0338	25.7859	25.0854	25.1162	24.18	25.2913	0.447999	0.439235
Erh	Enhancer of rudimentary homolog	B2RYQ5;A0A0G2KAN5	B2RYQ5;A0A0G2KAN5	555	3	3	3	37.5	37.5	37.5	12.259	88.949	1062500000	6	33	26.6674	27.0454	27.0659	26.7949	26.2879	27.201	0.218317	0.164955
Naca		B2RYX0;M0R9L0	B2RYX0;M0R9L0	560	4	4	4	25.6	25.6	25.6	23.384	151.62	1561100000	6	47	26.1734	26.0252	26.0077	25.9157	24.4685	26.0194	0.525071	0.600906
Arpc4		B2RZ72	B2RZ72	564	3	3	3	20.2	20.2	20.2	19.667	13.325	1915800000	14	31	27.1733	27.1919	26.5942	26.4272	25.5507	26.5549	1.02175	0.808874
Atxn2l		B3DMA1;A0A0G2JYE0	B3DMA1;A0A0G2JYE0	573	6	6	6	5.7	5.7	5.7	112.85	14.91	329820000	45	8	23.5011	24.3787	24.6626	24.4783	23.0987	24.1729	0.184859	0.264171
Fam129b	Niban-like protein 1	B4F7E8	B4F7E8	578	16	16	16	26.9	26.9	26.9	84.73	69.761	1764000000	46	91	25.1449	25.139	24.8679	25.5089	25.3665	25.3079	1.46213	-0.343846
Uap1l1		B5DEH4	B5DEH4	581	5	4	4	16.6	14	14	56.435	11.61	93957000	33	12	22.3508	22.2146	22.2636	23.8178	22.6374	22.7948	1.01783	-0.807033
Rpl14;LOC306079	60S ribosomal protein L14	F1LSW7;B5DEM5;Q63507;Q6TUH8;D3ZHE6	F1LSW7;B5DEM5;Q63507;Q6TUH8	584	6	6	6	28.5	28.5	28.5	23.322	21.422	2016300000	12	46	26.0791	26.1923	26.3933	26.9903	26.7922	26.4916	1.45195	-0.53649
Eef1b2		B5DEN5;Q7TPK5	B5DEN5	585	9	7	7	59.1	53.8	53.8	24.675	82.629	2163800000	15	48	27.2029	26.7045	26.228	26.9949	26.5284	26.7909	0.0665569	-0.0595881
Pmm2	Phosphomannomutase	B5DF46	B5DF46	589	6	6	6	38	38	38	27.708	30.163	370350000	17	23	23.3346	23.8214	23.5024	24.2514	23.3802	24.5832	0.601713	-0.518804
Eif3c	Eukaryotic translation initiation factor 3 subunit C	B5DFC8	B5DFC8	597	18	18	18	25.8	25.8	25.8	105.43	102.85	2409400000	45	104	24.5726	24.6448	24.3842	24.372	24.7404	24.7146	0.204482	-0.0751273
Mars		D3Z941	D3Z941	717	11	11	11	17.7	17.7	17.7	101.58	80.691	954300000	50	52	25.5307	24.8268	24.5939	24.9334	24.623	24.9793	0.173154	0.138563
Rpl21;LOC100361103;LOC100360604;LOC681195;RGD1562839;LOC686080;RGD1565370;LOC100360611;RGD1560414;RGD1562601;RGD1566326	60S ribosomal protein L21	P20280;D3Z9G3;Q6PDW2;D3ZZH9;D3ZMI8;D4A870;D3ZPH0;D3ZPN7;D4A7B4;D3ZRA9;D3ZLH3;D3ZE97;M0R5R7;F1LWH4;M0RCS9;F1LY43;D3ZPV5;D3ZPU6;D3ZEK2;D3ZQ96;D4A4G9	P20280;D3Z9G3;Q6PDW2;D3ZZH9;D3ZMI8;D4A870;D3ZPH0;D3ZPN7;D4A7B4;D3ZRA9;D3ZLH3;D3ZE97;M0R5R7	721	4	4	4	29.4	29.4	29.4	18.465	41.054	2217100000	7	35	27.0853	26.8876	26.8573	26.7769	25.8074	26.5616	0.863167	0.561412
Eif3m	Eukaryotic translation initiation factor 3 subunit M	D3ZAZ0	D3ZAZ0	737	8	8	8	29.7	29.7	29.7	42.516	30.766	715780000	22	49	24.4425	23.6921	24.0708	24.1999	23.872	24.1293	0.0019264	0.00140699
Abce1		D3ZD23	D3ZD23	753	9	9	9	18.4	18.4	18.4	67.3	31.176	531860000	36	33	24.3274	24.3333	24.0005	23.8929	24.2671	24.0071	0.455015	0.164689
Ddx6		D3ZD73	D3ZD73	754	5	5	5	13	13	13	54.244	11.259	167380000	33	14	23.8078	23.312	23.0746	23.4339	23.3055	23.1549	0.163262	0.100068
Dhx15		D3ZD97	D3ZD97	757	13	13	13	17.2	17.2	17.2	90.976	37.536	259680000	46	31	23.1013	22.7735	23.1073	23.0871	23.3744	23.1111	0.61539	-0.19682
Epb41l2		D3ZDT1;D3ZM69;D3ZAY2;A0A0G2K162;D3ZAY7	D3ZDT1;D3ZM69;D3ZAY2;A0A0G2K162;D3ZAY7	760	10	10	9	13.5	13.5	12.4	102.59	24.16	452870000	58	32	24.4161	23.0112	24.3277	23.9267	24.7697	24.3032	0.331488	-0.414859
LOC100362069;RGD1565183;LOC690096;Rpl28	60S ribosomal protein L28	Q642E2;D3ZJD3;D3ZEI0;P17702;A0A0G2K8E0	Q642E2;D3ZJD3;D3ZEI0;P17702	765	5	5	5	34.3	34.3	34.3	15.733	38.654	1671300000	9	49	24.4261	25.3228	26.3287	26.6947	27.407	26.3775	1.09818	-1.4672
Mcm3	DNA helicase	D3ZFP4	D3ZFP4	775	7	7	7	10	10	10	91.658	11.279	399460000	54	16	24.875	24.2502	24.5624	25.1435	24.7566	24.7219	0.62128	-0.311411
LOC100912618;Ube2v2	Ubiquitin-conjugating enzyme E2 variant 2	D3ZFY8;A0A0G2JU07;Q7M767;Q66H93;F1M227	D3ZFY8;A0A0G2JU07;Q7M767	777	4	4	4	30.6	30.6	30.6	16.355	17.703	920630000	12	22	25.7353	25.5789	24.7969	25.7099	24.7422	25.996	0.0832029	-0.112315
Cttn	Src substrate cortactin	D3ZGE6;Q66HL2;A0A0G2JZ13;A0A1B0GWS4	D3ZGE6;Q66HL2;A0A0G2JZ13	780	14	14	14	28.8	28.8	28.8	61.077	90.759	1006800000	28	44	24.5694	24.8228	25.0052	25.4406	24.0837	25.5811	0.181967	-0.236003
Hist2h3c2;Hist1h3e	Histone H3	D3ZJ08;M0RBX6;A0A0G2K0N8;A0A0G2K9I5;A0A0G2K5X7	D3ZJ08;M0RBX6;A0A0G2K0N8	799	8	8	1	51.5	51.5	23.5	15.388	262.76	27616000000	6	67	28.0291	29.2437	30.0111	29.6793	29.9397	29.3593	0.397483	-0.564866
Ube2m		D3ZNQ6	D3ZNQ6	825	6	6	6	37.2	37.2	37.2	20.9	12.024	612010000	12	36	24.9683	25.1769	24.9643	25.3489	24.4144	25.2793	0.0241585	0.0222937
Cse1l		D3ZPR0	D3ZPR0	833	10	10	10	13.9	13.9	13.9	110.21	34.014	215620000	56	30	23.5592	23.1756	22.991	23.2737	23.6589	23.4793	0.496697	-0.228711
Hsd17b12	Very-long-chain 3-oxoacyl-CoA reductase	D3ZPU3;Q6P7R8	D3ZPU3;Q6P7R8	834	5	5	5	21.7	21.7	21.7	32.129	11.207	870300000	19	25	26.1401	25.4249	24.9365	25.793	25.35	25.2935	0.0187758	0.021651
Lamb1		D3ZQN7	D3ZQN7	841	24	24	24	17.5	17.5	17.5	197.39	158.16	3258800000	97	120	24.0451	23.6776	23.684	23.3596	22.8871	23.7058	0.844331	0.484721
LOC100360491;Rpl13;RGD1563145	60S ribosomal protein L13	D3ZRM9;P41123;A0A0G2JYG9;F1M2E9;D3ZD02	D3ZRM9;P41123;A0A0G2JYG9;F1M2E9;D3ZD02	846	8	8	8	30.8	30.8	30.8	24.202	150.14	4747500000	13	42	27.047	27.3271	27.1516	27.501	26.8369	27.3724	0.100814	-0.0615247
RGD1564606;LOC689899;Rpl23a;RGD1562755;LOC683904;LOC690335;RGD1565170	60S ribosomal protein L23a	F1LT35;D3ZTH8;P62752;D3ZNM1;D4AAL7;D3ZFK7;D3ZTX9;D3ZSR8;A0A0G2JU90	F1LT35;D3ZTH8;P62752;D3ZNM1;D4AAL7;D3ZFK7;D3ZTX9	856	6	6	6	35.3	35.3	35.3	17.734	62.962	3135300000	9	49	27.4526	27.9354	27.9308	28.0655	26.8478	27.7895	0.196349	0.205359
LOC100911431;Eif4g1		D3ZU13;D4AD15;M0RD03	D3ZU13;D4AD15	866	15	15	14	13.2	13.2	12.6	175.7	63.031	664880000	78	40	24.3766	24.2588	24.256	23.5904	24.2389	23.8477	0.985029	0.404848
Glb1	Beta-galactosidase	D3ZUM4	D3ZUM4	875	6	6	6	10.5	10.5	10.5	73.227	17.122	281930000	30	14	24.3331	24.1675	23.6926	23.9682	23.4908	24.1242	0.306383	0.203365
Chchd3		D3ZUX5	D3ZUX5	879	7	7	7	27.8	27.8	27.8	26.434	42.081	764010000	18	20	25.8066	25.9588	25.2851	25.1587	25.3381	25.5099	0.696004	0.347957
Ap2a1		D3ZUY8	D3ZUY8	880	18	12	12	25.9	17.4	17.4	107.67	36.472	568710000	60	37	24.453	24.302	23.7107	24.1193	23.9773	23.9078	0.260922	0.153787
Usp5	Ubiquitin carboxyl-terminal hydrolase	D3ZVQ0	D3ZVQ0	885	10	10	10	14.8	14.8	14.8	95.778	56.748	431930000	45	40	23.9172	24.1156	24.1996	23.272	24.088	23.2992	0.870264	0.524357
Itpa	Inosine triphosphate pyrophosphatase	D3ZW55	D3ZW55	887	7	7	7	46	46	46	21.927	19.19	592750000	13	27	24.406	24.5048	24.4085	24.776	24.4945	24.9538	1.02951	-0.301668
Rpl31;LOC100910017;RGD1564839;RGD1565894;LOC100359986;Rpl31l4;LOC690384	60S ribosomal protein L31	P62902;D3ZX87;D3ZKU5;D3ZK34;D3ZVY6;D4ABZ9;D4ACQ2;D3ZLA5;D3ZAC7;A0A0G2K7E3;D3ZDE9;D3ZZ60;D3Z8W1;D3ZU04;D4A172;D3ZVF5;D4ACA9	P62902;D3ZX87;D3ZKU5;D3ZK34;D3ZVY6;D4ABZ9;D4ACQ2	892	5	5	5	32.8	32.8	32.8	14.463	14.188	3808200000	7	41	26.4437	27.8684	27.6887	27.8917	28.8269	28.1593	0.844495	-0.959026
G3bp1		D3ZYS7;F1M2M6	D3ZYS7	901	9	9	9	22.4	22.4	22.4	51.786	54.038	877280000	27	49	25.5002	25.5229	25.0778	25.0708	25.814	24.976	0.0946974	0.0800076
Ranbp2		D4A054;M0R3M4	D4A054;M0R3M4	915	8	8	8	3.4	3.4	3.4	341.4	77.407	156390000	210	16	23.3449	23.2174	22.8758	23.199	22.8207	23.0828	0.246867	0.111869
Atp6v1a		D4A133;A0A1W2Q6N0	D4A133	922	13	13	13	27.7	27.7	27.7	68.264	77.509	1652500000	38	80	24.7046	24.5359	24.6113	25.2581	24.7435	25.1693	1.2426	-0.439721
Surf4		D4A1D8;Q7TP91	D4A1D8;Q7TP91	925	5	5	5	21.6	21.6	21.6	30.381	10.171	492390000	11	10	25.7111	24.8301	24.8959	24.638	24.2534	24.706	0.904085	0.613183
Hint1	Histidine triad nucleotide-binding protein 1	D4A269;P62959	D4A269;P62959	933	3	3	3	36.5	36.5	36.5	13.776	8.617	568160000	7	12	24.374	25.1522	25.3405	25.8379	24.8962	25.6712	0.547486	-0.512873
Ranbp1		D4A2G9	D4A2G9	936	5	5	5	36.9	36.9	36.9	23.596	32.33	985490000	11	37	26.2595	25.8484	25.3419	25.8906	25.8653	25.8898	0.087296	-0.0652733
Ktn1		D4A4Z9	D4A4Z9	960	18	18	18	20.2	20.2	20.2	151.79	81.688	651810000	88	47	23.3407	24.8372	25.3465	23.6859	23.0896	23.9576	0.641945	0.930419
Arhgap1		D4A6C5	D4A6C5	966	6	6	6	18.2	18.2	18.2	50.622	60.181	427120000	30	23	23.8371	23.9806	23.8319	24.0953	23.6094	23.9156	0.0217049	0.00975672
Srsf7		D4A720	D4A720	969	8	8	7	30.7	30.7	30.7	27.377	25.981	1567300000	14	48	25.2091	25.5614	25.504	25.7657	25.2625	25.644	0.286435	-0.132554
Ipo5		D4A781;M0RB74;D4A634	D4A781;M0RB74	972	18	18	18	23.3	23.3	23.3	123.7	101.71	1110300000	58	63	24.945	24.4915	24.4851	24.673	24.8265	24.5874	0.119897	-0.0551065
Srp72	Signal recognition particle subunit SRP72	D4A7R0;B0BND9	D4A7R0	978	8	8	8	15.1	15.1	15.1	74.651	19.099	442220000	40	28	24.2973	23.8045	23.7562	23.508	23.3847	24.0411	0.508199	0.308102
Zyx		D4A7U1	D4A7U1	980	10	10	10	26.2	26.2	26.2	60.303	211.5	803040000	26	40	24.4815	25.4778	25.7946	25.0974	23.972	25.5378	0.247349	0.382221
Ipo9		D4A857	D4A857	983	8	8	8	13.2	13.2	13.2	116.01	37.806	182370000	42	30	22.807	22.7631	22.2093	22.9012	24.2202	21.9601	0.252029	-0.434028
Dhx9		D4A9D6	D4A9D6	993	17	17	17	17	17	17	131.73	57.57	840330000	67	69	24.2575	24.9718	24.6731	24.8928	24.4722	25.1332	0.282428	-0.198568
Srsf1		D4A9L2	D4A9L2	994	13	13	13	52	52	52	27.744	88.594	2327900000	15	118	24.7524	24.6281	24.7189	24.6783	24.1948	25.0876	0.0615751	0.046243
Snrpf		D4AAT4	D4AAT4	1003	3	3	3	32.6	32.6	32.6	9.7251	59.386	828460000	5	15	25.5982	25.9293	26.1764	26.0787	24.6663	25.9265	0.291325	0.344135
Hnrnpul2		D4ABT8	D4ABT8	1011	10	10	10	14.4	14.4	14.4	84.858	38.253	661920000	41	40	24.8903	25.0605	24.4789	24.09	23.5696	24.4541	1.17356	0.771999
Cct7		D4AC23	D4AC23	1014	19	19	19	44.5	44.5	44.5	59.658	107.17	3121500000	36	149	25.5683	25.6119	25.547	25.6427	25.0571	25.8698	0.0760459	0.0525195
Eif3f		D4AC36	D4AC36	1015	9	9	9	34.1	34.1	34.1	37.997	102.03	2030200000	16	72	25.4974	25.284	24.7148	25.1336	24.4127	25.1825	0.305185	0.255801
Cct8		D4ACB8	D4ACB8	1017	27	27	27	53.5	53.5	53.5	59.588	161.22	6589900000	40	207	25.9002	25.6762	25.6516	26.1217	25.0602	26.0331	0.00406416	0.00433604
Pdcd5		D4ADF5;B1H286	D4ADF5	1028	4	4	4	36	36	36	14.204	21.892	393480000	10	19	25.3105	25.0579	24.6063	25.1828	24.7667	25.1917	0.07848	-0.0554873
Sf3b3		E9PT66	E9PT66	1042	17	17	17	17.9	17.9	17.9	135.55	93.497	1630500000	60	90	25.3026	24.9203	24.7648	24.4388	23.9342	24.5152	1.3498	0.699845
Raly		Q5PQR0;E9PTI6	Q5PQR0;E9PTI6	1044	3	3	3	10.8	10.8	10.8	31.049	13.191	502660000	19	26	25.4479	25.4916	25.314	24.6502	23.8729	25.2514	0.96115	0.826369
Lrpprc	Leucine-rich PPR motif-containing protein, mitochondrial	F1LM33;Q5SGE0	F1LM33;Q5SGE0	1051	17	17	17	15.6	15.6	15.6	156.68	64.74	555760000	101	34	24.476	24.3062	24.0863	24.0326	23.3914	23.7256	1.24097	0.572978
Eftud2		F1LM66;A0A1W2Q6N7	F1LM66	1055	14	12	12	18.7	17.6	17.6	109.35	36.023	650280000	54	40	24.2701	23.9601	24.3463	24.2921	24.1529	24.0755	0.0477868	0.0186965
Psmd11	26S proteasome non-ATPase regulatory subunit 11	F1LMZ8;A0A0G2JWX1;D3Z950	F1LMZ8;A0A0G2JWX1;D3Z950	1063	13	13	13	38.4	38.4	38.4	47.463	61.467	1347900000	32	51	25.122	25.0021	24.7046	24.8971	24.6547	24.8072	0.475635	0.156601
Aldh2	Aldehyde dehydrogenase, mitochondrial	F1LN88;P11884;G3V7I5;A0A0H2UHP1;P51647;P13601;Q63639;Q66HF8	F1LN88;P11884	1067	25	25	25	55.3	55.3	55.3	56.516	135.08	3384000000	27	126	26.8916	26.3492	26.077	26.0814	25.6933	25.9882	0.907704	0.518253
Idh3a	Isocitrate dehydrogenase [NAD] subunit, mitochondrial;Isocitrate dehydrogenase [NAD] subunit alpha, mitochondrial	F1LNF7;Q99NA5	F1LNF7;Q99NA5	1071	7	7	7	20.9	20.9	20.9	41.176	17.186	358540000	23	16	25.1573	25.084	24.7409	24.1658	25.4722	23.6069	0.437526	0.579084
Atp5a1	ATP synthase subunit alpha, mitochondrial;ATP synthase subunit alpha	P15999;F1LP05;A0A0G2K099	P15999;F1LP05;A0A0G2K099	1077	23	23	23	47.6	47.6	47.6	59.753	323.31	15514000000	36	177	29.8231	29.5848	29.3339	29.5303	29.573	29.62	0.0141373	0.0061353
Hdgf	Hepatoma-derived growth factor	Q8VHK7;F1LPC7;M0R3J6	Q8VHK7;F1LPC7;M0R3J6	1082	5	5	5	26.6	26.6	26.6	26.488	24.794	252610000	16	18	23.5247	23.9889	24.4597	23.4589	23.024	24.4092	0.298546	0.360401
Pls3	Plastin-3	F1LPK7;Q63598;A0A0G2QC04;Q5XI38;A0A0G2K014	F1LPK7;Q63598	1086	20	20	20	42.7	42.7	42.7	70.748	159.97	1856500000	39	108	25.8418	25.8594	25.4172	25.4933	25.0698	25.4642	0.849498	0.363702
Hnrnpl		F1LQ48;F2Z3R2;F1LQ48-2;F1M040	F1LQ48;F2Z3R2;F1LQ48-2	1093	15	15	15	39.3	39.3	39.3	67.902	119.15	1965600000	25	97	26.7696	26.1214	26.1102	26.4542	25.9801	25.9346	0.314515	0.210795
Rtn4	Reticulon;Reticulon-4	F1LQN3;Q9JK11-2;Q9JK11-4;Q9JK11;Q9JK11-3	F1LQN3;Q9JK11-2;Q9JK11-4;Q9JK11	1101	6	6	6	8.4	8.4	8.4	126.4	69.206	2216300000	48	58	25.7207	26.8799	26.6353	26.6558	25.1238	27.0221	0.0747622	0.144746
Rpl6	60S ribosomal protein L6	P21533;F1LQS3;A0A0G2KBA1	P21533;F1LQS3;A0A0G2KBA1	1104	13	13	13	34.9	34.9	34.9	33.561	136.33	6079700000	18	84	26.3378	27.2543	27.3277	27.5064	26.9184	27.5265	0.385237	-0.343856
Hexb	Beta-hexosaminidase subunit beta	F1LR87;Q6AXR4	F1LR87;Q6AXR4	1110	4	4	4	7.2	7.2	7.2	61.5	8.1947	198580000	23	11	23.5111	23.9558	23.7609	23.5522	22.7654	23.6432	0.618283	0.422374
Gcn1l1		F1LRI5	F1LRI5	1112	9	9	9	4.1	4.1	4.1	293.07	28.197	2038200000	173	30	27.6969	26.8398	27.0022	27.3577	27.5481	27.2829	0.324076	-0.216595
Uba2		F1LS72	F1LS72	1117	7	7	7	15.8	15.8	15.8	66.338	20.773	608360000	33	31	25.0665	24.8226	23.9371	24.4711	23.9183	23.9958	0.553891	0.480331
Hnrnpm	Heterogeneous nuclear ribonucleoprotein M	F1LV13;F1M3D3;Q62826;Q62826-2;A0A0G2JVD4	F1LV13;F1M3D3;Q62826;Q62826-2	1141	25	25	25	46.4	46.4	46.4	73.721	170.39	4809000000	55	132	26.4952	27.2007	27.0037	26.8369	26.1502	26.9455	0.321951	0.255678
Rcc2		F1LVV4	F1LVV4	1142	5	5	5	16.6	16.6	16.6	46.652	29.246	347630000	28	28	24.1854	24.3126	23.9468	23.4147	23.0042	24.005	1.02146	0.673686
Numa1		F1LW91;F7FF45	F1LW91;F7FF45	1144	20	20	20	13.8	13.8	13.8	226.91	130.01	652560000	134	54	24.5971	24.5029	23.6367	23.4331	21.6737	24.4091	0.55532	1.0736
LOC100910109;Rpl7a;LOC100361311;RGD1562953;LOC680161;LOC100911966;RGD1563045	60S ribosomal protein L7a	F1M013;P62425;D3ZU22;D3ZPL5;D4A6B9;D3ZJH5;M0R3M3;F1M4C7;D4A8X2;F1M2Q3;F1M1M2;F1M0S7;D3ZNA3;M0R7A4;D3ZD15;A0A0G2K6A5	F1M013;P62425;D3ZU22;D3ZPL5;D4A6B9;D3ZJH5;M0R3M3;F1M4C7	1152	13	13	11	50.9	50.9	42.6	29.864	145.04	9561800000	13	108	27.6908	27.6797	27.5232	27.6135	26.7962	27.7456	0.336717	0.246108
Cltc	Clathrin heavy chain;Clathrin heavy chain 1	F1M779;P11442	F1M779;P11442	1171	67	67	67	48.5	48.5	48.5	191.56	323.31	21427000000	98	623	27.675	27.6179	27.4681	27.5511	27.1354	27.555	0.496191	0.17317
Rrbp1		F1M853	F1M853	1174	42	42	42	33.7	33.7	33.7	157.5	323.31	4291700000	116	193	26.4477	26.4711	25.9635	25.6502	24.7219	26.0416	0.9037	0.822881
Hspa9	Stress-70 protein, mitochondrial	F1M953;P48721	F1M953;P48721	1179	32	32	32	46.5	46.5	46.5	73.744	323.31	7203500000	43	218	27.5565	27.724	27.6293	27.4557	27.2726	27.5435	1.07075	0.212695
Impa1	Inositol monophosphatase 1	F1M978;P97697	F1M978;P97697	1180	6	6	6	28.2	28.2	28.2	30.495	14.961	445530000	16	19	24.8788	24.3892	24.4482	24.8545	24.0527	24.7292	0.0305369	0.0265656
Npepps		F1M9V7	F1M9V7	1182	19	19	19	24.2	24.2	24.2	103.34	45.817	1106000000	57	68	24.5218	24.7033	24.321	25.1004	24.4368	25.1907	0.683576	-0.393928
Tpr	Nucleoprotein TPR	F1MA98	F1MA98	1187	17	17	17	9	9	9	267.3	100.98	305380000	141	37	23.9965	23.1661	23.3915	23.1156	23.2548	22.8635	0.73908	0.440063
Rangap1		F1MAA5;Q66H32	F1MAA5;Q66H32	1189	5	5	5	10.8	10.8	10.8	63.142	58.096	403040000	32	31	24.1692	24.5351	23.7974	24.0331	23.3535	23.7284	0.730729	0.462248
Kpnb1	Importin subunit beta-1	F2Z3Q8;P52296	F2Z3Q8;P52296	1194	22	22	22	36.9	36.9	36.9	97.183	160.51	1849800000	44	126	25.46	24.7652	25.0206	24.6226	24.6595	24.3184	1.12196	0.548456
Gns		F7EQ81;Q32KJ5	F7EQ81;Q32KJ5	1202	8	8	8	22.9	22.9	22.9	55.413	25.697	511360000	26	28	25.4061	24.2944	24.0604	24.5362	24.1352	24.711	0.10098	0.126169
Mcm4		G3V681	G3V681	1219	6	6	6	9	9	9	96.57	17.157	181950000	51	16	23.2109	22.9422	23.1457	23.4649	23.3485	23.3998	1.59503	-0.304783
Atp5b	ATP synthase subunit beta;ATP synthase subunit beta, mitochondrial	G3V6D3;P10719	G3V6D3;P10719	1223	25	25	25	64.7	64.7	64.7	56.344	268.11	20917000000	28	244	29.3755	29.2778	28.9535	29.1344	28.4214	29.1733	0.457944	0.292571
Prpf8		G3V6H2	G3V6H2	1227	14	14	14	8	8	8	273.61	33.55	310510000	148	36	22.5773	23.7743	23.3284	23.2132	23.3047	23.0721	0.0283586	0.0300306
Fkbp3	Peptidyl-prolyl cis-trans isomerase	G3V6L9	G3V6L9	1232	6	6	6	32.1	32.1	32.1	25.178	60.968	540290000	15	23	24.5382	25.1134	24.6908	24.9219	25.1845	25.9082	0.749838	-0.557402
Rbm3	RNA-binding protein 3	G3V6P6;Q925G0;Q925G0-2;Q5PPI5	G3V6P6;Q925G0;Q925G0-2	1235	5	5	5	55.1	55.1	55.1	16.983	47.781	847420000	9	27	25.1459	25.8969	26.2785	26.3961	25.539	26.2522	0.272022	-0.288691
Mthfd1	C-1-tetrahydrofolate synthase, cytoplasmic;Methylenetetrahydrofolate dehydrogenase;Methenyltetrahydrofolate cyclohydrolase;Formyltetrahydrofolate synthetase;C-1-tetrahydrofolate synthase, cytoplasmic, N-terminally processed	G3V6S5;P27653;D3ZZM8	G3V6S5;P27653;D3ZZM8	1241	11	11	11	15.2	15.2	15.2	100.96	36.618	591680000	55	47	23.8899	23.8564	23.4896	23.1863	23.4282	23.3594	1.33842	0.420643
Psmc6		G3V6W6	G3V6W6	1248	14	14	14	42.7	42.7	42.7	45.796	173.9	1856000000	28	113	24.8668	24.5173	24.5393	25.1509	24.8882	25.5143	1.19443	-0.543364
Pygb	Alpha-1,4 glucan phosphorylase;Glycogen phosphorylase, brain form	G3V6Y6;P53534;G3V8V3;P09812	G3V6Y6;P53534	1251	9	9	5	12.9	12.9	8	96.774	22.307	757450000	54	21	24.8846	24.7087	24.1388	24.4963	24.1508	24.2486	0.491051	0.278853
Decr1	2,4-dienoyl-CoA reductase, mitochondrial	G3V734;Q64591	G3V734;Q64591	1255	5	5	5	23.3	23.3	23.3	36.132	9.3988	292410000	23	13	24.6814	24.2616	24.397	24.9483	24.1546	25.0601	0.369429	-0.274338
Slc25a3	Phosphate carrier protein, mitochondrial	G3V741;P16036;Q6IRH6	G3V741;P16036;Q6IRH6	1256	7	7	7	25.8	25.8	25.8	39.531	43.719	1938800000	20	41	27.0448	27.1829	26.9866	26.9545	25.9992	27.0681	0.505687	0.397509
Tubb4b	Tubulin beta-4B chain	G3V7C6;Q6P9T8	G3V7C6;Q6P9T8	1268	26	26	1	63.7	63.7	2.2	61.186	323.31	26025000000	24	367	28.5851	27.8164	27.7887	28.4885	28.272	28.5474	0.609782	-0.372576
Eif3l	Eukaryotic translation initiation factor 3 subunit L	G3V7G9	G3V7G9	1270	10	10	10	34.8	34.8	34.8	45.082	111.04	914260000	24	40	24.6874	24.3346	24.4501	24.3514	23.5265	24.5362	0.46601	0.352626
Prdx3	Thioredoxin-dependent peroxide reductase, mitochondrial	G3V7I0;Q9Z0V6	G3V7I0;Q9Z0V6	1271	7	7	7	32.7	32.7	32.7	28.299	33.76	774880000	17	27	25.104	25.7629	25.729	25.4141	26.6791	25.3921	0.246153	-0.296478
Psmb5	Proteasome subunit beta type;Proteasome subunit beta type-5	G3V7Q6;P28075	G3V7Q6;P28075	1284	11	11	11	45.2	45.2	45.2	28.559	159.85	4365800000	18	124	25.4122	25.667	25.4702	25.3724	24.6819	25.6452	0.404564	0.283288
Sf3b1		G3V7T6	G3V7T6	1286	10	10	10	9.1	9.1	9.1	145.83	25.853	593060000	73	33	24.3735	24.6177	24.4378	24.6455	23.8706	24.4579	0.24507	0.151667
Lmnb1	Lamin-B1	G3V7U4;P70615	G3V7U4;P70615	1287	21	20	19	38.7	38.7	37	66.686	162.37	2044500000	39	105	25.4756	26.1875	25.2199	25.3358	24.9845	25.5594	0.427319	0.334442
Pabpn1		G3V7Z8	G3V7Z8	1294	2	2	2	8.9	8.9	8.9	32.31	46.071	228370000	15	11	24.7762	24.5747	24.3055	24.4011	24.3795	24.4804	0.398948	0.131796
Vps35		G3V8A5	G3V8A5	1308	18	18	18	28.3	28.3	28.3	91.726	67.709	2133900000	48	72	26.3187	25.576	25.5639	25.7696	25.1759	25.5492	0.45595	0.321292
Clic4	Chloride intracellular channel protein;Chloride intracellular channel protein 4	G3V8C4;Q9Z0W7;F1M9X4;A0A0G2JTB6;Q811Q2	G3V8C4;Q9Z0W7	1309	13	13	13	67.2	67.2	67.2	28.669	160.02	2373000000	17	98	25.4448	25.5817	25.3709	25.349	25.9346	25.6279	0.403259	-0.171344
Pgls	6-phosphogluconolactonase	G3V8D5;P85971	G3V8D5;P85971	1310	7	7	7	37.8	37.8	37.8	30.821	20.595	333690000	15	24	24.1162	24.1017	23.69	24.6058	24.7874	23.9953	0.824578	-0.493528
Psmd5		G3V8G2	G3V8G2	1312	6	6	6	16.3	16.3	16.3	55.852	28.049	225880000	30	20	23.9198	23.7923	23.667	23.2846	23.6902	23.7378	0.619229	0.222175
Lmna	Prelamin-A/C;Lamin-A/C	G3V8L3;P48679;A0A0G2JTC5;Q6P6U3;A0A0G2K3R2;A0A1B0GWU9	G3V8L3;P48679;A0A0G2JTC5;Q6P6U3;A0A0G2K3R2;A0A1B0GWU9	1315	52	52	51	68.9	68.9	68.9	74.311	323.31	21708000000	46	420	27.55	28.1146	28.1554	28.2414	28.0242	28.5339	0.596381	-0.326528
Cope		G3V8Q1;A0A0U1RRT4	G3V8Q1	1318	8	8	8	40.3	40.3	40.3	34.653	33.649	838590000	21	50	25.6471	25.1979	24.941	24.6067	24.2282	24.8094	1.25253	0.713916
Ruvbl2		G3V8T5	G3V8T5	1322	14	14	14	35.9	35.9	35.9	51.112	43.888	1228100000	29	62	24.1329	24.1575	24.3483	24.5948	23.4983	24.5913	0.0135457	-0.0152054
Psmb4	Proteasome subunit beta type;Proteasome subunit beta type-4	G3V8U9;P34067	G3V8U9;P34067	1325	7	7	7	43.1	43.1	43.1	25.76	51.418	2081100000	9	58	25.4039	24.7182	25.5729	26.0099	25.6914	25.5682	0.831764	-0.524819
Cs	Citrate synthase;Citrate synthase, mitochondrial	G3V936;Q8VHF5	G3V936;Q8VHF5	1332	13	13	13	35.4	35.4	35.4	51.83	25.007	1486200000	20	61	25.2774	26.4276	26.3294	26.2239	26.4249	26.3304	0.350922	-0.314878
Coro1b	Coronin;Coronin-1B	G3V940;O89046;Q920J3	G3V940;O89046	1333	7	7	7	18	18	18	53.938	35.619	927950000	23	41	24.9068	25.427	25.7298	24.8715	24.2563	25.4355	0.528149	0.500101
Cars		G3V9K0	G3V9K0	1342	7	7	7	12.6	12.6	12.6	85.593	20.172	219840000	45	16	23.2423	23.0729	23.0535	23.688	22.9546	23.9643	0.601654	-0.412726
Psmd9	26S proteasome non-ATPase regulatory subunit 9	G3V9P0;Q9WTV5	G3V9P0;Q9WTV5	1349	4	4	4	20.7	20.7	20.7	24.815	12.992	266180000	14	19	22.7309	23.6228	23.2461	24.1342	23.2914	24.5324	0.812068	-0.786071
Maoa	Amine oxidase [flavin-containing] A	G3V9Z3;P21396	G3V9Z3;P21396	1355	11	11	11	26.6	26.6	26.6	59.52	34.048	510340000	33	33	24.7711	24.6806	24.0129	24.721	24.4181	24.7257	0.197403	-0.133399
Tardbp		I6L9G6	I6L9G6	1356	8	8	8	34.4	34.4	34.4	32.147	50.785	1068200000	15	50	25.7417	26.5038	26.1527	26.2421	25.5183	25.633	0.459646	0.334911
Eno1	Alpha-enolase	M0R5J4;P04764;A0A0G2K4Y2;F1M9V3	M0R5J4;P04764	1362	24	24	21	69.6	69.6	61.3	47.074	323.31	26507000000	29	260	28.6442	28.402	28.1679	29.2886	28.6121	29.4639	1.14726	-0.716839
LOC100365839;Rps3a	40S ribosomal protein S3a;40S ribosomal protein S3a;40S ribosomal protein S3b	M0R6L4;P49242;Q6TXJ6	M0R6L4;P49242	1367	12	12	12	43.9	43.9	43.9	29.908	130.13	5852900000	19	119	27.0403	26.2479	26.3625	26.7317	26.2412	26.7596	0.0306953	-0.027263
LOC100360413;Eef1a1;LOC100360150	Elongation factor 1-alpha;Elongation factor 1-alpha 1	M0R757;P62630;F1M6C2;P62632	M0R757;P62630;F1M6C2	1370	25	25	25	52.4	52.4	52.4	50.107	292.61	41266000000	25	286	30.1814	29.972	30.1982	30.4274	30.2791	30.2135	0.917552	-0.189459
LOC684828		M0R7B4	M0R7B4	1371	8	8	1	30.5	30.5	7.3	22.233	25.132	15191000000	12	59	28.7098	29.6145	29.6583	28.9617	27.4595	28.9282	0.683718	0.877732
Srrt		M0R7E6	M0R7E6	1373	4	4	4	8.6	8.6	8.6	54.984	19.418	232000000	29	9	22.483	23.5161	23.8379	23.843	23.5489	23.6603	0.412313	-0.405041
Snrpd3		M0R907	M0R907	1379	3	3	3	30.2	30.2	30.2	13.916	7.9048	1567400000	9	29	27.3043	27.3382	27.1794	26.7465	25.5303	26.7506	1.07065	0.931484
LOC100911677		M0R9Q1;M0R3R6	M0R9Q1;M0R3R6	1384	12	12	12	22.4	22.4	22.4	69.493	86.472	677850000	26	39	24.8273	24.5646	24.9044	24.388	23.9256	24.3702	1.37215	0.537505
Plin3	Perilipin	M0RA08	M0RA08	1387	8	8	8	27.6	27.6	27.6	47.343	24.929	304930000	31	28	22.3533	23.6282	23.4695	23.8571	24.3631	23.8901	0.958067	-0.886448
LOC100362987;Rps27	40S ribosomal protein S27	M0RA26;Q71TY3	M0RA26;Q71TY3	1388	5	5	1	41.7	41.7	13.1	9.5161	32.064	1873300000	6	54	24.6573	25.1124	25.8085	25.5056	25.2114	26.172	0.424792	-0.436932
Cfl2		M0RC65	M0RC65	1394	9	6	6	54.8	38	38	18.709	29.381	273870000	13	12	24.5052	24.1932	24.0378	23.7779	24.1101	24.0294	0.735881	0.272898
Rps13;LOC683961	40S ribosomal protein S13	P62278;M0RCY2;F1LMB4	P62278;M0RCY2	1400	8	8	8	51	51	51	17.222	30.007	1309400000	11	30	26.1027	25.7267	25.8014	25.6063	25.6362	25.6561	0.987861	0.244059
Capns1	Calpain small subunit 1	Q64537;M0RD20;A0A0G2K6H7	Q64537;M0RD20;A0A0G2K6H7	1401	7	7	7	34.8	34.8	34.8	28.57	43.173	652530000	13	44	24.6722	24.5365	24.1671	25.3944	24.4851	25.638	0.869759	-0.713857
Rps6	40S ribosomal protein S6	M0RD75;P62755;A0A0G2K7G8	M0RD75;P62755	1402	6	6	6	23.9	23.9	23.9	28.421	92.739	5135000000	13	93	25.692	26.5692	26.1391	26.5988	25.8494	26.5454	0.220311	-0.197735
Gmfb	Glia maturation factor beta	M0RDJ4;Q63228	M0RDJ4;Q63228	1404	5	5	5	34.3	34.3	34.3	16.453	24.362	269290000	10	19	23.6954	23.6619	23.7904	24.0402	23.9725	24.1919	2.02179	-0.352296
Trim28	Transcription intermediary factor 1-beta	O08629	O08629	1409	12	12	12	20.7	20.7	20.7	88.955	96.353	956600000	37	69	25.1606	25.2747	24.5542	24.5898	24.0184	24.6301	0.913571	0.583748
Atic	Bifunctional purine biosynthesis protein PURH;Phosphoribosylaminoimidazolecarboxamide formyltransferase;IMP cyclohydrolase	O35567	O35567	1423	20	20	20	54.4	54.4	54.4	64.208	129.79	1594600000	36	75	25.1408	24.4115	24.6555	25.1964	24.5513	25.1375	0.310043	-0.225819
Mybbp1a	Myb-binding protein 1A	O35821	O35821	1428	10	10	10	10.6	10.6	10.6	152.28	87.358	561390000	80	31	24.5317	24.4689	24.3064	24.3672	23.576	24.4554	0.453792	0.302801
Sh3gl1	Endophilin-A2	O35964;O35179	O35964	1429	7	7	7	26.6	26.6	26.6	41.492	21.873	430760000	20	14	24.3875	23.4924	23.245	23.6368	23.8471	23.8695	0.0754383	-0.0761636
Dpp3	Dipeptidyl peptidase 3	O55096	O55096	1431	11	11	11	23.3	23.3	23.3	83.038	49.726	559150000	44	44	25.0563	24.3972	24.4534	24.3711	24.3268	24.6442	0.332849	0.188258
Sgta	Small glutamine-rich tetratricopeptide repeat-containing protein alpha	O70593	O70593	1436	5	5	5	20.7	20.7	20.7	34.157	54.763	363230000	13	13	24.434	24.8224	23.9083	24.9199	24.0566	25.0175	0.274455	-0.276457
Psmd4		O88321	O88321	1437	6	6	6	20.8	20.8	20.8	41.073	38.247	902990000	16	28	25.6626	25.0109	25.0929	25.7974	23.9585	25.8773	0.0224574	0.0443471
Arpc1b	Actin-related protein 2/3 complex subunit 1B	O88656;D3ZXP7;Q99PD4	O88656	1439	12	12	12	48.4	48.4	48.4	41.056	100.44	2683800000	19	105	25.8343	26.1639	26.0801	25.7234	24.9164	26.0331	0.60454	0.46848
Park7	Protein deglycase DJ-1	O88767;Q5BKC3	O88767;Q5BKC3	1440	7	7	7	52.4	52.4	52.4	19.974	25.997	605170000	13	28	25.1913	24.6836	24.8689	24.7551	25.357	24.8672	0.120824	-0.0784721
Mdh1	Malate dehydrogenase, cytoplasmic	O88989	O88989	1444	8	8	8	28.4	28.4	28.4	36.483	48.754	1693200000	21	35	25.83	25.8229	25.4615	25.8905	24.312	25.5933	0.368105	0.439549
Txnrd1	Thioredoxin reductase 1, cytoplasmic	R9PXU4;O89049;A0A0G2JUN7;A0A0G2K6E2;F1M6X5;Q9Z0J5-2;Q9Z0J5	R9PXU4;O89049;A0A0G2JUN7	1447	8	8	8	22.7	22.7	22.7	54.506	44.649	551650000	29	39	24.3257	24.2089	23.8633	24.8725	24.1177	24.8887	0.786098	-0.493683
Por	NADPH--cytochrome P450 reductase	P00388	P00388	1449	11	11	11	22.7	22.7	22.7	76.962	19.79	373900000	37	33	24.4083	23.6091	23.4134	23.5803	23.9749	23.7459	0.0454342	0.0432148
Got2	Aspartate aminotransferase, mitochondrial	P00507	P00507	1451	16	16	16	45.8	45.8	45.8	47.314	129.8	4893600000	31	94	27.1945	27.1399	26.9159	27.6921	27.1619	27.7426	1.03124	-0.448749
Rplp2;LOC498555;LOC100362751	60S acidic ribosomal protein P2	P02401;D4A4D5;D3ZN03	P02401;D4A4D5;D3ZN03	1454	6	6	6	80.9	80.9	80.9	11.692	113.64	5203300000	5	77	28.2598	28.249	27.9605	27.8051	26.4514	27.8085	0.801257	0.801409
Oat	Ornithine aminotransferase, mitochondrial	P04182	P04182	1460	10	10	10	38.7	38.7	38.7	48.332	75.718	1633900000	27	47	26.4299	26.0424	25.9002	25.7305	24.7359	25.6145	1.01975	0.763859
Hnrnpa1;Hnrpa1	Heterogeneous nuclear ribonucleoprotein A1;Heterogeneous nuclear ribonucleoprotein A1, N-terminally processed	Q6P6G9;Q5I0M7;P04256;D4ACJ7;F1M2S4;A0A0G2K3G4	Q6P6G9;Q5I0M7;P04256	1461	16	15	15	51.1	51.1	51.1	33.619	151.72	2794000000	19	69	26.5582	26.4901	26.7484	26.9226	26.6476	27.1444	0.872841	-0.305987
Ldha	L-lactate dehydrogenase A chain	P04642;H9N9H4;Q6AYX2;P19629	P04642	1464	23	23	20	69.9	69.9	66	36.45	318.34	21695000000	24	241	28.1015	28.6105	28.821	29.1118	28.267	29.1269	0.383736	-0.324247
P4hb	Protein disulfide-isomerase	P04785	P04785	1466	25	25	25	53.4	53.4	53.4	56.951	323.31	15764000000	38	182	28.1033	29.1571	29.4439	27.8493	27.0729	28.1233	1.11404	1.21964
Gapdh;Gapdh-ps2;LOC685186;RGD1565368;RGD1564688	Glyceraldehyde-3-phosphate dehydrogenase	P04797;D3ZGY4;M0R590;M0R660;E9PTN6;A0A0G2K8S2;E9PTV9;A0A0G2K7M1;B1WBQ8;Q9ESV6;F1LUI2;D3ZQT0;F1M2N4;D3ZME3;Q498M9;D3ZEN2;F1LUV3;A0A0G2JYY8;F1M269;F1M8P6	P04797;D3ZGY4;M0R590;M0R660;E9PTN6	1467	19	19	14	64.9	64.9	42.3	35.828	313.64	28689000000	21	295	28.6702	29.0856	28.8627	28.6642	27.858	28.5987	0.8103	0.499175
Eef2	Elongation factor 2	P05197	P05197	1474	47	47	45	56.3	56.3	55.1	95.283	239.93	17538000000	53	318	28.1722	28.0156	28.0558	28.4967	28.0368	28.4966	0.751125	-0.26211
G6pdx	Glucose-6-phosphate 1-dehydrogenase	P05370	P05370	1475	15	15	15	36.1	36.1	36.1	59.375	94.4	1515900000	35	67	25.173	25.2028	24.6396	25.811	25.0322	25.7449	0.781686	-0.524204
Hk1	Hexokinase-1	P05708	P05708	1476	25	25	7	30.7	30.7	10	102.41	112.01	4408800000	51	104	27.3818	27.3313	28.0602	27.5288	26.415	27.2947	0.548673	0.511614
S100a6	Protein S100-A6	P05964	P05964	1480	7	7	7	66.3	66.3	66.3	10.035	70.436	9939500000	5	82	27.8153	28.3201	29.0939	29.018	29.4013	29.3197	1.00739	-0.836603
Atp1a1	Sodium/potassium-transporting ATPase subunit alpha-1	P06685;P06687;Q64541;A0A0G2JWS9;F1LRK1;G3V8S4;P54708-2;P09626;P54708	P06685	1483	36	36	22	41.9	41.9	25.4	113.05	323.31	15557000000	53	314	27.0946	26.9484	26.9303	27.0416	26.414	26.9896	0.352246	0.176047
Fabp3	Fatty acid-binding protein, heart	P07483	P07483	1492	4	4	4	31.6	31.6	31.6	14.775	13.146	295330000	13	10	24.3212	24.1765	24.0037	24.6527	24.4253	25.2741	1.07499	-0.616927
Sod1	Superoxide dismutase [Cu-Zn]	P07632	P07632	1493	7	7	7	44.8	44.8	44.8	15.911	115.58	1794100000	11	52	26.1614	25.8683	25.9927	27.6575	25.7664	27.7189	0.737772	-1.04016
Akr1b1	Aldose reductase	P07943	P07943	1496	14	13	13	56.3	53.8	53.8	35.797	181.5	4105100000	21	111	26.7728	27.1941	27.3397	27.2173	27.0125	27.2014	0.0805272	-0.0415745
Dlat	Dihydrolipoyllysine-residue acetyltransferase component of pyruvate dehydrogenase complex, mitochondrial	P08461	P08461	1503	4	4	4	10.3	10.3	10.3	67.165	29.333	301890000	36	19	24.6143	23.5808	23.9363	24.7848	24.0877	23.817	0.167802	-0.186033
Prkar1a	cAMP-dependent protein kinase type I-alpha regulatory subunit;cAMP-dependent protein kinase type I-alpha regulatory subunit, N-terminally processed	P09456	P09456	1508	7	7	7	18.4	18.4	18.4	43.094	55.613	393930000	21	23	23.5941	24.2465	24.17	23.2096	23.6814	23.1191	1.16229	0.666843
Rab7a	Ras-related protein Rab-7a	P09527;A0A0G2K930	P09527;A0A0G2K930	1510	11	11	11	63.8	63.8	63.8	23.504	118.07	2692400000	17	68	26.3186	26.1364	26.009	26.0335	25.3094	26.0618	0.603466	0.353093
Ppia	Peptidyl-prolyl cis-trans isomerase A;Peptidyl-prolyl cis-trans isomerase A, N-terminally processed	P10111;A0A0G2K1P0;A0A0G2K2E4;M0RCZ9	P10111;A0A0G2K1P0;A0A0G2K2E4	1517	10	10	10	68.3	68.3	68.3	17.874	172.62	20054000000	14	97	29.9963	29.9921	29.5419	30.0238	29.6948	29.9434	0.0863254	-0.0438894
Ahcy	Adenosylhomocysteinase	P10760	P10760	1518	17	17	17	39.4	39.4	39.4	47.538	210.59	4846600000	26	78	26.5098	26.3168	26.1718	26.5322	25.4435	26.2591	0.303385	0.254535
Glud1	Glutamate dehydrogenase 1, mitochondrial	P10860	P10860	1519	23	23	23	50.5	50.5	50.5	61.415	160.4	6578600000	37	156	27.4796	27.4896	27.3303	26.9313	26.5196	27.1237	1.44106	0.574984
Psap	Sulfated glycoprotein 1	P10960;F7EPE0	P10960;F7EPE0	1521	14	14	14	32.1	32.1	32.1	61.123	121.61	4685100000	35	69	28.4157	27.602	28.0108	27.785	27.0458	28.4325	0.213221	0.255074
Dbi	Acyl-CoA-binding protein;Triakontatetraneuropeptide;Octadecaneuropeptide	P11030;Q6TXF3	P11030;Q6TXF3	1522	2	2	2	28.7	28.7	28.7	10.027	47.469	1206800000	6	16	25.944	26.8056	26.7882	26.7588	26.2073	26.888	0.107933	-0.105405
Atp2a2	Sarcoplasmic/endoplasmic reticulum calcium ATPase 2	P11507-2;P11507;Q64578;A0A0G2K9N9;G3V9U7;D3ZHJ6;P18596-2;P18596	P11507-2;P11507	1526	25	25	25	28.1	28.1	28.1	109.68	149.95	2060700000	52	121	25.5284	25.6193	25.5305	25.2898	24.8213	25.5025	0.806722	0.354866
Pkm	Pyruvate kinase PKM;Pyruvate kinase	P11980-2;A0A0G2JVG3;M0RD14	P11980-2;A0A0G2JVG3;M0RD14	1532	35	35	4	72.9	72.9	9.4	57.78	323.31	42026000000	38	326	29.8259	29.4737	29.2701	30.2132	29.747	30.1487	1.10548	-0.51306
Prkar2a	cAMP-dependent protein kinase type II-alpha regulatory subunit	P12368;A0A0G2K405	P12368;A0A0G2K405	1536	8	8	7	28.4	28.4	24.9	45.48	35.553	902420000	23	43	26.0964	25.3128	25.1788	25.4981	25.58	25.7134	0.0818229	-0.067819
Ncl	Nucleolin	Q5U328;P13383	Q5U328;P13383	1543	15	15	15	22.4	22.4	22.4	77.276	103.09	6510200000	47	139	26.9055	26.7204	26.4708	26.3936	26.3265	26.6549	0.679461	0.240585
Rps14	40S ribosomal protein S14	Q6PDV6;P13471;F1MA00;D4A290	Q6PDV6;P13471	1544	6	6	6	39.1	39.1	39.1	16.273	51.824	4375500000	6	85	27.0099	27.2522	27.1037	26.6922	25.3878	26.9079	0.759294	0.792613
Etfa	Electron transfer flavoprotein subunit alpha, mitochondrial	P13803	P13803	1545	12	12	12	53.2	53.2	53.2	34.951	90.543	833080000	23	44	25.6553	25.0141	25.011	24.4811	24.1097	24.8572	1.15078	0.744094
Fh	Fumarate hydratase, mitochondrial	P14408-2;P14408	P14408-2;P14408	1549	9	9	9	36.6	36.6	36.6	50.17	33.674	343340000	30	29	22.8592	24.0834	23.3384	24.0708	24.9847	24.0791	0.951645	-0.951209
Lamp1	Lysosome-associated membrane glycoprotein 1	P14562;A0A0U1RRS9	P14562	1551	5	5	5	13.8	13.8	13.8	43.969	83.437	2958700000	19	58	24.7944	26.2455	27.4992	26.9675	25.4342	26.8731	0.0946739	-0.245275
Anxa5	Annexin A5;Annexin	P14668;Q66HH8	P14668;Q66HH8	1553	20	20	20	67.4	67.4	67.4	35.744	243.92	17517000000	25	143	28.5056	28.3165	28.1674	28.5981	28.7682	28.4886	1.06569	-0.288525
Dars	Aspartate--tRNA ligase, cytoplasmic	P15178	P15178	1554	14	14	14	34.1	34.1	34.1	57.126	50.716	1777000000	38	65	24.8084	25.1784	24.736	25.0068	24.4715	25.0992	0.0709881	0.0484346
Acadl	Long-chain specific acyl-CoA dehydrogenase, mitochondrial	P15650	P15650	1557	14	14	14	40.7	40.7	40.7	47.872	87.21	1582600000	24	70	26.1957	25.3965	25.4116	25.5369	24.5548	25.4385	0.528898	0.491183
Acads	Short-chain specific acyl-CoA dehydrogenase, mitochondrial	Q6IMX3;P15651	Q6IMX3;P15651	1558	5	5	5	15.9	15.9	15.9	44.967	14.333	194110000	22	14	24.1159	22.9884	23.1756	23.3856	23.0088	23.8633	0.00568886	0.00741959
Camk2d	Calcium/calmodulin-dependent protein kinase type II subunit delta	P15791-5;P15791-2;P15791-6;P15791;P15791-7;P15791-3;P15791-4;F1M3F8;P11275;F1LZG4;A0A0G2JUV8	P15791-5;P15791-2;P15791-6;P15791;P15791-7;P15791-3;P15791-4	1559	11	11	8	31.8	31.8	23.4	54.19	45.061	924610000	27	56	25.5959	25.2995	24.7947	24.5209	24.7192	24.3439	1.27736	0.702017
Pitpna	Phosphatidylinositol transfer protein alpha isoform	P16446;R9PXS4	P16446;R9PXS4	1564	5	5	4	26.9	26.9	23.6	31.907	17.203	470710000	26	13	24.9807	24.972	25.163	25.0325	24.25	24.9608	0.492554	0.290826
Lamp2	Lysosome-associated membrane glycoprotein 2	P17046	P17046	1568	3	3	3	9.2	9.2	9.2	45.155	10.801	874010000	18	35	26.0313	25.6933	25.909	25.5903	27.211	25.5573	0.163981	-0.241695
Psma2	Proteasome subunit alpha type-2	P17220	P17220	1570	5	5	5	34.6	34.6	34.6	25.926	40.559	1044900000	16	55	24.2383	24.1972	24.0971	24.3319	23.7779	24.3086	0.0718483	0.0380859
Acat1	Acetyl-CoA acetyltransferase, mitochondrial	P17764	P17764	1572	7	7	7	26.2	26.2	26.2	44.695	77.566	546170000	24	31	24.5305	24.5017	24.424	24.2601	23.6614	24.1174	1.21094	0.472398
Psma1	Proteasome subunit alpha type-1	P18420	P18420	1576	11	11	11	46.8	46.8	46.8	29.517	76.931	2656500000	18	79	25.3898	25.5095	25.434	25.054	26.2368	25.3204	0.091738	-0.0926317
Psma3	Proteasome subunit alpha type-3	P18422	P18422	1577	8	8	8	38	38	38	28.419	71.682	2902000000	15	67	25.7925	25.9433	25.7297	25.5982	24.8854	25.5296	0.961705	0.484118
Nme2	Nucleoside diphosphate kinase B	P19804	P19804	1583	9	3	3	67.8	28.3	28.3	17.283	6.0136	905770000	14	10	26.3004	25.6387	26.1645	26.5828	24.8878	25.9901	0.148922	0.214329
Rplp1	60S acidic ribosomal protein P1	P19944;A0A0H2UHJ3	P19944	1584	3	3	3	74.6	74.6	74.6	11.498	29.074	784210000	4	19	26.4816	25.9303	25.4004	26.3572	26.9025	25.6079	0.291608	-0.35178
Rplp0	60S acidic ribosomal protein P0	P19945;D3ZJT4	P19945	1585	10	10	10	41.3	41.3	41.3	34.215	127.33	4834900000	18	113	27.0744	26.8502	26.9059	26.8363	26.7521	27.0334	0.258212	0.069547
Cyb5r3	NADH-cytochrome b5 reductase 3;NADH-cytochrome b5 reductase 3 membrane-bound form;NADH-cytochrome b5 reductase 3 soluble form	P20070-3;P20070;P20070-2	P20070-3;P20070;P20070-2	1586	9	9	9	56.1	56.1	56.1	31.591	94.986	2223000000	16	83	26.4867	26.1887	26.1115	26.9378	26.5247	27.003	1.38523	-0.559491
Hras;Kras;Nras	GTPase HRas;GTPase HRas, N-terminally processed;GTPase KRas;GTPase KRas, N-terminally processed;GTPase NRas	P20171;P08644-2;Q04970;P08644	P20171;P08644-2;Q04970;P08644	1587	4	4	4	33.9	33.9	33.9	21.298	10.233	476010000	11	22	24.6132	24.255	24.3851	24.1317	23.5017	23.7681	1.3696	0.617268
Rpl3	60S ribosomal protein L3	P21531;A0A0U1RRY5;D4A9G1;Q6TXF6	P21531	1595	11	11	11	30.8	30.8	30.8	46.135	112.67	5175400000	21	81	27.1598	27.2352	27.5487	27.2744	26.74	27.6314	0.127749	0.099301
Psma4	Proteasome subunit alpha type-4	P21670	P21670	1599	8	8	8	44.8	44.8	44.8	29.497	38.636	1913300000	14	47	26.2232	25.4843	25.5045	25.7823	25.9391	25.4851	0.00217209	0.00184313
Mapk3	Mitogen-activated protein kinase 3	P21708;P21708-2	P21708;P21708-2	1601	6	4	4	22.9	15.8	15.8	43.08	14.275	470480000	23	21	24.4035	24.7475	24.2332	24.2515	23.6177	24.2979	0.693364	0.405659
Rpl12;Rpl12-ps1	60S ribosomal protein L12	P23358;A0A140TAC5;D3ZJE2;M0R4B6;D4A8N3	P23358;A0A140TAC5;D3ZJE2;M0R4B6	1606	8	8	8	64.8	64.8	64.8	17.845	132.45	3553800000	11	62	27.2999	27.424	27.4644	27.3075	26.3406	27.3375	0.533647	0.400905
Thop1	Thimet oligopeptidase	P24155;A0A0G2KAW4	P24155;A0A0G2KAW4	1611	9	9	9	17.5	17.5	17.5	78.385	22.478	245060000	46	18	24.0765	23.3359	23.7501	23.8708	23.7979	24.5832	0.478194	-0.363108
Bsg	Basigin	P26453-2;P26453	P26453-2;P26453	1620	4	4	4	18	18	18	29.585	18.337	666470000	12	27	23.7492	24.5233	24.8438	24.6601	24.2822	24.7375	0.204975	-0.187865
Hspe1	10 kDa heat shock protein, mitochondrial	P26772;A0A0G2JTG1	P26772;A0A0G2JTG1	1621	5	5	5	52.9	52.9	52.9	10.902	37.29	2324100000	10	32	27.712	27.4603	27.5648	27.8764	26.4274	26.8192	0.541466	0.538048
Hprt1	Hypoxanthine-guanine phosphoribosyltransferase	P27605	P27605	1625	5	5	5	30.7	30.7	30.7	24.477	30.645	304850000	12	22	24.3989	23.3604	24.0148	24.1684	24.555	24.0484	0.417077	-0.332583
Rps9;LOC100364509	40S ribosomal protein S9	P29314;A0A0G2K4C4;D3ZV50;M0RB65	P29314;A0A0G2K4C4;D3ZV50	1632	12	12	12	32.5	32.5	32.5	22.591	35.687	5168900000	14	29	28.048	26.1717	27.5824	27.8619	27.3221	27.6112	0.220501	-0.331027
Pfkl	ATP-dependent 6-phosphofructokinase, liver type	P30835	P30835	1639	11	10	8	19	16.5	14	85.338	64.267	1608100000	39	55	24.9137	24.3451	24.9104	26.2181	24.9708	25.9081	1.09286	-0.975938
Atp5h	ATP synthase subunit d, mitochondrial	P31399	P31399	1643	7	7	7	55.3	55.3	55.3	18.763	134.6	1248500000	11	45	25.6204	25.8847	25.9557	26.4212	24.9546	26.4905	0.0944795	-0.135171
Slc25a1	Tricarboxylate transport protein, mitochondrial	P32089	P32089	1645	6	6	6	19	19	19	33.835	12.537	204360000	19	16	23.8307	23.8453	24.0712	22.4119	24.631	22.6736	0.407769	0.676886
Uqcrc2	Cytochrome b-c1 complex subunit 2, mitochondrial	P32551	P32551	1647	14	14	14	40.9	40.9	40.9	48.396	116.64	674240000	22	61	24.4468	24.3855	24.2576	24.3026	24.0553	24.9823	0.106481	-0.083437
Hsp90ab1	Heat shock protein HSP 90-beta	P34058;A0A0G2K793	P34058;A0A0G2K793	1648	35	22	22	47	34	34	83.28	234.5	17672000000	38	329	27.5424	27.7116	27.4338	28.2104	27.7087	28.489	1.11335	-0.573395
Ywhab	14-3-3 protein beta/alpha;14-3-3 protein beta/alpha, N-terminally processed	P35213-2;P35213	P35213-2;P35213	1650	12	10	8	52	48.4	41.8	27.822	223.31	2725300000	17	82	26.1229	26.821	26.4653	26.464	26.8449	27.1195	0.541617	-0.339736
Rpl13a	60S ribosomal protein L13a	P35427;Q5RK10;A0A1W2Q6L2	P35427;Q5RK10;A0A1W2Q6L2	1655	7	7	7	30.5	30.5	30.5	23.476	56.083	3264000000	17	57	27.1797	27.2939	27.1811	27.0389	26.3212	26.9084	0.966326	0.46204
Taf3;Atp5c1	ATP synthase subunit gamma;ATP synthase subunit gamma, mitochondrial	Q6QI09;Q6PCU0;P35435	Q6QI09;Q6PCU0;P35435	1656	6	6	6	10.9	10.9	10.9	67.72	47.165	1153300000	33	48	25.9463	25.9424	25.4328	26.0403	24.8645	25.9986	0.120679	0.139346
Aprt	Adenine phosphoribosyltransferase	P36972	P36972	1660	4	4	4	22.8	22.8	22.8	19.546	24.303	831590000	14	15	25.3206	25.1402	25.5402	25.7696	26.0703	25.5039	1.04961	-0.447625
Ssb;LOC680385	Lupus La protein homolog	P38656;Q66HM7;D3ZLH9	P38656;Q66HM7;D3ZLH9	1662	8	8	8	19	19	19	47.777	79.58	850320000	30	35	24.6725	24.917	24.6223	24.9865	23.8143	25.1988	0.0554713	0.0707277
Psmb3	Proteasome subunit beta type-3	P40112;D3Z8J0	P40112	1668	5	5	5	35.6	35.6	35.6	22.965	58.763	886040000	9	55	23.1865	24.0255	23.748	24.3685	25.4919	24.2884	1.0858	-1.06299
Psmb2	Proteasome subunit beta type-2	P40307	P40307	1670	8	8	8	41.8	41.8	41.8	22.912	93.094	2153400000	12	59	24.8594	25.6646	25.4035	25.5672	25.3615	25.9185	0.460292	-0.306555
Rars	Arginine--tRNA ligase, cytoplasmic	P40329	P40329	1671	18	18	18	31.2	31.2	31.2	75.81	72.261	1990800000	42	103	24.9526	24.9809	24.8374	24.8913	24.2391	25.1384	0.243103	0.167368
Uso1	General vesicular transport factor p115	P41542	P41542	1674	10	10	10	13.9	13.9	13.9	107.16	76.633	479850000	51	26	22.5002	23.3538	24.1663	24.2884	23.7898	23.6894	0.492652	-0.582483
Cfl1	Cofilin-1	P45592;M0R6D6;A0A0G2KA35	P45592	1683	11	11	8	65.1	65.1	54.8	18.532	259.02	15225000000	12	126	28.9377	28.6763	28.753	28.9648	28.1155	29.1404	0.0514984	0.0488059
Acadvl	Very long-chain specific acyl-CoA dehydrogenase, mitochondrial	Q5M9H2;P45953	Q5M9H2;P45953	1684	17	17	17	33.6	33.6	33.6	70.821	42.776	685930000	45	48	26.0423	25.6187	25.3949	25.5332	25.4601	25.4785	0.436632	0.194709
Vcp	Transitional endoplasmic reticulum ATPase	P46462	P46462	1686	36	36	36	55	55	55	89.348	298.28	10262000000	48	308	27.7261	27.2728	27.3792	27.4375	26.7393	27.4928	0.352523	0.23617
Bgn	Biglycan	P47853	P47853	1690	6	6	6	26.3	26.3	26.3	41.706	23.191	1672900000	19	56	26.104	25.0376	25.1472	24.6603	23.284	24.7673	0.953194	1.19238
Gdi1	Rab GDP dissociation inhibitor alpha	P50398	P50398	1700	16	12	12	52.8	40	40	50.536	32.252	534050000	27	37	23.6916	23.7141	23.9025	24.9167	23.711	24.8658	0.847177	-0.728442
Gdi2	Rab GDP dissociation inhibitor beta	P50399	P50399	1701	21	21	17	66.1	66.1	53.3	50.537	248.42	4850800000	29	156	26.6012	26.3976	26.6281	26.4898	26.2466	26.522	0.468972	0.122808
Paics;LOC100359876	Multifunctional protein ADE2;Phosphoribosylaminoimidazole-succinocarboxamide synthase;Phosphoribosylaminoimidazole carboxylase	P51583;F8WFR8;A0A0G2K5S4	P51583;F8WFR8;A0A0G2K5S4	1705	12	12	12	40.7	40.7	40.7	47.096	72.057	1696600000	26	70	26.3935	26.0388	25.8145	25.8657	25.6215	25.8982	0.688426	0.287141
Erp29	Endoplasmic reticulum resident protein 29	P52555	P52555	1708	5	5	5	23.8	23.8	23.8	28.574	48.873	591010000	12	26	25.775	25.0567	25.3187	25.0495	24.0008	25.3203	0.583043	0.593285
Stat3	Signal transducer and activator of transcription 3	P52631	P52631	1709	6	6	6	13.1	13.1	13.1	88.039	21.576	310800000	48	19	24.4743	23.8966	23.8589	23.489	23.4404	23.5163	1.38487	0.594707
Nhp2l1	NHP2-like protein 1;NHP2-like protein 1, N-terminally processed	P55770;H7C5X3	P55770	1723	5	5	5	46.1	46.1	46.1	14.173	26.764	816730000	10	22	25.7801	25.7908	25.3201	25.3948	24.7876	25.5323	0.64018	0.392145
Ruvbl1	RuvB-like 1	P60123;A0A0G2K0H9	P60123	1727	8	8	8	25.2	25.2	25.2	50.213	98.766	758990000	24	47	24.8731	24.0436	24.007	24.7628	24.9808	24.4406	0.578911	-0.420167
Actb	Actin, cytoplasmic 1;Actin, cytoplasmic 1, N-terminally processed	P60711;A0A0G2K3K2;D3ZRN3	P60711;A0A0G2K3K2	1729	31	1	1	86.9	4.5	4.5	41.736	62.832	3691400000	23	53	29.2077	28.8033	28.5472	27.2179	28.9539	27.1894	0.80186	1.06568
Psma6	Proteasome subunit alpha type-6	P60901;A0A0G2K0D7	P60901;A0A0G2K0D7	1732	12	12	12	53.3	53.3	53.3	27.399	62.813	4879300000	17	93	26.149	26.4905	26.2931	25.9671	24.9362	26.0756	0.799696	0.651203
Rpl15	60S ribosomal protein L15	P61314;D3ZF52	P61314	1735	8	8	8	31.4	31.4	31.4	24.146	26.597	3518700000	14	44	27.1737	27.6515	27.8657	27.7214	27.1805	28.1205	0.118125	-0.110514
Rpl27;LOC100912027	60S ribosomal protein L27	P61354;M0R7P0;D3ZTK5	P61354;M0R7P0	1736	5	5	5	38.2	38.2	38.2	15.798	23.323	2529600000	6	29	27.1554	27.3016	26.7829	26.8592	26.3558	27.0708	0.534498	0.318006
Rhoa	Transforming protein RhoA	P61589;Q5XIM3;P62747	P61589	1737	7	2	2	40.4	14	14	21.782	9.2347	1335900000	12	45	25.2199	25.5738	25.5674	25.9542	25.1135	25.8625	0.259847	-0.189704
Sec61a1;Sec61a2	Protein transport protein Sec61 subunit alpha isoform 1	P61621;A0A0U1RRQ7;D3ZEH3	P61621;A0A0U1RRQ7;D3ZEH3	1738	6	6	6	11.3	11.3	11.3	52.264	19.674	745070000	18	37	23.7363	25.3142	25.7282	25.0601	24.1465	24.9645	0.108866	0.202562
Arf4	ADP-ribosylation factor 4	P61751	P61751	1739	8	8	5	65.6	65.6	40	20.396	55.046	3076900000	11	73	27.4521	26.7074	27.168	26.6263	25.9411	26.4707	1.1951	0.763138
Ywhag	14-3-3 protein gamma;14-3-3 protein gamma, N-terminally processed	P61983	P61983	1743	11	8	8	49.4	42.9	42.9	28.302	147.36	3915800000	18	57	27.7462	27.6825	27.671	27.6469	27.1852	27.7987	0.348807	0.156317
Rps7	40S ribosomal protein S7	P62083;Q6AY74	P62083	1745	8	8	8	35.1	35.1	35.1	22.127	16.527	1281200000	10	30	24.5938	25.1959	25.73	25.8327	26.8447	25.7728	0.956364	-0.97684
Ppp1cb	Serine/threonine-protein phosphatase PP1-beta catalytic subunit	P62142	P62142	1747	11	11	4	46.2	46.2	19.6	37.186	36.997	1706700000	19	63	25.8531	25.498	25.3498	25.4679	24.1908	25.4403	0.525629	0.533963
Psmc1	26S protease regulatory subunit 4	P62193	P62193	1748	9	9	9	24.8	24.8	24.8	49.184	28.42	1129600000	27	54	24.4288	24.6761	24.7824	25.4472	24.8134	25.598	1.17833	-0.657106
Rps8;LOC100363452;LOC297756	40S ribosomal protein S8	P62243;M0R7Q5;Q6TXJ0;D3ZIE1	P62243;M0R7Q5;Q6TXJ0	1750	16	16	16	59.1	59.1	59.1	24.205	227.38	12316000000	11	150	27.5535	27.705	27.4079	27.4734	26.9731	27.3651	0.750041	0.284954
Ywhae	14-3-3 protein epsilon	P62260	P62260	1752	18	18	17	72.9	72.9	69.8	29.174	163.29	7701700000	18	170	27.3418	27.5433	27.2882	27.4982	27.862	27.5174	0.763719	-0.23474
Rps11	40S ribosomal protein S11	P62282	P62282	1755	12	12	12	54.4	54.4	54.4	18.431	54.833	4865800000	10	97	26.2575	26.6457	26.5915	26.5197	26.2629	26.4933	0.190899	0.0728982
Cnbp	Cellular nucleic acid-binding protein	P62634	P62634	1759	6	6	6	43.5	43.5	43.5	19.463	88.935	816280000	16	52	25.3764	25.0755	25.1388	25.1788	25.0614	24.924	0.533036	0.142143
Rpl18a	60S ribosomal protein L18a	P62718;F1M0K6	P62718	1760	7	7	7	36.4	36.4	36.4	20.732	81.308	2202500000	13	80	26.7225	26.6323	26.4153	26.8596	25.6307	26.9103	0.103506	0.123139
Hpcal1	Hippocalcin-like protein 1	P62749;P84076	P62749	1762	5	5	5	34.7	34.7	34.7	22.338	9.2637	438830000	15	21	24.2243	23.875	23.8597	24.8019	24.6442	24.2907	1.43257	-0.592557
Hist1h4b	Histone H4;Osteogenic growth peptide	P62804	P62804	1764	13	13	13	61.2	61.2	61.2	11.367	163.22	92313000000	6	183	31.0451	31.6103	31.5931	31.0011	30.673	30.792	1.33091	0.594113
Atp6v1b2	V-type proton ATPase subunit B, brain isoform	P62815;D3ZZS8	P62815	1765	6	6	6	15.3	15.3	15.3	56.55	31.591	390860000	29	36	23.8844	23.5289	24.2311	24.3625	23.073	24.0167	0.0505611	0.064092
Ran;RGD1306195;Rasl2-9	GTP-binding nuclear protein Ran;GTP-binding nuclear protein Ran, testis-specific isoform	P62828;Q66H11;Q8K586	P62828;Q66H11;Q8K586	1766	6	6	6	29.6	29.6	29.6	24.423	19.954	5640400000	12	52	27.6099	27.6143	27.4924	27.3951	26.9276	27.6103	0.564655	0.261169
Rpl23	60S ribosomal protein L23	P62832	P62832	1767	6	6	6	42.1	42.1	42.1	14.865	56.646	1411400000	9	38	25.2246	24.7668	25.235	26.0363	27.927	25.8695	1.065	-1.53548
Rps28	40S ribosomal protein S28	P62859;F1M168;A0A0A0MY14	P62859	1771	5	5	5	55.1	55.1	55.1	7.8409	12.698	1664900000	3	23	24.2544	25.71	26.4259	26.2275	25.661	26.7089	0.447506	-0.735667
Rpl30	60S ribosomal protein L30	P62890;A0A0G2K5E6;M0RD99;M0RA78;M0R764;M0R924	P62890;A0A0G2K5E6	1773	6	6	6	58.3	58.3	58.3	12.784	80.845	3095800000	8	77	27.1405	27.112	27.0397	26.8286	25.9334	27.0822	0.620369	0.482657
Rpl10a;LOC680700	60S ribosomal protein L10a;Ribosomal protein	P62907;F1LYQ7;D3Z9F6	P62907;F1LYQ7	1774	8	8	8	34.6	34.6	34.6	24.831	29.266	3468200000	13	49	26.7423	26.9937	27.158	26.8877	26.8182	26.9464	0.252738	0.0805219
Rps3;RGD1560831	40S ribosomal protein S3	P62909;D3ZVH2;A0A0G2K689	P62909;D3ZVH2	1775	18	18	18	73.3	73.3	73.3	26.674	77.044	9292500000	19	132	27.6154	27.503	27.1097	27.4387	26.9848	27.3205	0.32323	0.161353
Rpl32;LOC688684	60S ribosomal protein L32	P62912;D4A412;D4A647;D3ZWL0	P62912;D4A412	1776	5	5	5	37.8	37.8	37.8	15.86	44.835	1173600000	7	38	25.5342	25.782	25.8084	26.1617	24.834	26.2407	0.0269228	-0.0372855
Rpl8;RGD1561333	60S ribosomal protein L8	P62919;D4A6W6	P62919;D4A6W6	1777	10	10	10	34.2	34.2	34.2	28.024	91.528	3659800000	13	51	25.4402	27.3991	27.2675	27.3317	26.4024	27.3734	0.179316	-0.333563
Ap2b1	AP-2 complex subunit beta	P62944;P62944-2	P62944;P62944-2	1778	19	19	8	22.7	22.7	9.8	104.55	93.943	2085000000	48	86	25.6035	25.6865	25.4351	25.4617	25.3889	25.2495	1.01107	0.208328
Ybx1;LOC100912427	Nuclease-sensitive element-binding protein 1	P62961;Q3ZAV2;D3ZEV0	P62961;Q3ZAV2;D3ZEV0	1779	10	10	6	44.4	44.4	31.7	35.73	323.31	791440000	14	42	24.0517	24.9914	25.1874	25.375	24.6503	25.9105	0.489088	-0.568423
Pfn1	Profilin-1	P62963	P62963	1780	11	11	4	91.4	91.4	48.6	14.957	164.52	6217100000	9	126	27.902	27.279	27.4732	27.9204	27.9941	27.9889	1.05418	-0.416376
Rps27a;Ubc;Uba52;Ubb;Rps27l3	Ubiquitin-40S ribosomal protein S27a;Ubiquitin;40S ribosomal protein S27a;Ubiquitin-60S ribosomal protein L40;Ubiquitin;60S ribosomal protein L40;Polyubiquitin-B;Ubiquitin;Polyubiquitin-C;Ubiquitin;Ubiquitin-related	P62982;F1LML2;P62986;P0CG51;Q63429;F1LU69;F1M927;D4A0J6	P62982;F1LML2;P62986;P0CG51;Q63429;F1LU69	1782	8	8	8	54.5	54.5	54.5	17.951	142.48	20966000000	11	124	29.2282	29.4572	29.1368	29.1884	28.5598	29.1482	0.617919	0.308596
Hspa8;LOC102549957;LOC680121	Heat shock cognate 71 kDa protein	P63018;D4A4S3;M0RCB1;M0R8M9;F1LZI1;A0A0G2JVI3	P63018;D4A4S3;M0RCB1;M0R8M9;F1LZI1;A0A0G2JVI3	1786	34	32	22	61.8	61.8	47.7	70.87	323.31	34976000000	37	375	28.7652	28.81	28.6962	29.0816	28.6932	29.2468	0.678893	-0.250056
Vamp3	Vesicle-associated membrane protein 3	P63025;P63045	P63025	1787	5	5	5	55.3	55.3	55.3	11.48	52.207	447390000	5	24	24.735	24.5955	25.0379	24.3844	24.672	24.9211	0.255402	0.130302
Tpt1	Translationally-controlled tumor protein	P63029	P63029	1788	4	4	4	23.3	23.3	23.3	19.462	45.085	637480000	6	19	25.2798	25.6665	25.3851	25.5154	24.6373	25.4455	0.330572	0.24443
Hspd1	60 kDa heat shock protein, mitochondrial	P63039	P63039	1790	32	32	32	56.7	56.7	56.7	60.955	323.31	7692300000	36	205	27.3603	27.2156	26.7959	27.391	27.9114	27.6589	1.10085	-0.529858
Gnb2l1	Guanine nucleotide-binding protein subunit beta-2-like 1;Guanine nucleotide-binding protein subunit beta-2-like 1, N-terminally processed	P63245;A0A0G2JZE6	P63245;A0A0G2JZE6	1795	19	19	19	77.9	77.9	77.9	35.076	229.39	13206000000	22	221	27.8524	27.8696	27.6572	27.4188	26.8272	27.582	1.0146	0.517052
Rala;Ralb	Ras-related protein Ral-A;Ras-related protein Ral-B	P63322;P36860	P63322;P36860	1798	2	2	2	11.7	11.7	11.7	23.553	5.6803	526520000	10	26	24.8183	24.8538	25.142	24.7719	24.5318	24.7581	0.909636	0.250799
Ppp3ca;Ppp3cb	Serine/threonine-protein phosphatase 2B catalytic subunit alpha isoform;Serine/threonine-protein phosphatase 2B catalytic subunit beta isoform	P63329-2;P63329;A0A0G2K7T5;P20651;E2CWF1;Q6AYJ0;E2CWF0	P63329-2;P63329;A0A0G2K7T5;P20651	1799	3	3	3	6.7	6.7	6.7	57.614	10.702	397960000	27	17	24.1354	24.0277	23.7949	24.4046	23.3848	24.3506	0.0607698	-0.0606594
Phb	Prohibitin	P67779;D3ZFH6	P67779	1800	14	14	14	59.6	59.6	59.6	29.82	67.541	1692100000	19	58	26.6799	25.8152	25.9857	26.045	25.9715	25.807	0.329652	0.219125
Eif2s1	Eukaryotic translation initiation factor 2 subunit 1	P68101	P68101	1802	12	12	12	40.6	40.6	40.6	36.108	62.496	1615200000	22	51	25.3795	25.8108	25.4985	25.3023	24.7212	25.7128	0.431113	0.317525
Ywhaq	14-3-3 protein theta	P68255	P68255	1803	10	8	8	44.5	37.6	37.6	27.778	196.3	2233000000	18	118	25.2932	25.7295	25.9656	25.9577	24.7636	26.2324	0.00768226	0.0115026
Vdac2	Voltage-dependent anion-selective channel protein 2	P81155	P81155	1817	10	10	9	42.4	42.4	39	31.745	111.82	3755100000	17	78	27.3338	27.2377	27.1493	27.1073	26.6217	27.2083	0.622202	0.261159
Eif2s3	Eukaryotic translation initiation factor 2 subunit 3	P81795;A0A096MJB9;A0A1P0QU16	P81795	1818	12	12	3	37.3	37.3	8.9	51.079	136.17	2433100000	25	97	25.9612	26.0792	25.9902	25.7532	24.625	25.6459	0.860826	0.668817
Hsp90aa1	Heat shock protein HSP 90-alpha	P82995;D3ZXC7	P82995	1820	36	36	25	46.2	46.2	35.7	84.814	323.31	33466000000	38	350	29.2428	29.1945	29.1821	29.6323	28.787	29.971	0.295417	-0.25695
Ptges3;Ptges3l1	Prostaglandin E synthase 3	P83868;Q5PQL9	P83868;Q5PQL9	1821	6	6	6	41.9	41.9	41.9	18.721	18.621	1252700000	9	28	26.3324	25.5895	24.9973	26.4817	26.3193	26.6157	0.986554	-0.832523
Fis1	Mitochondrial fission 1 protein	P84817;P84817-3;P84817-2	P84817;P84817-3;P84817-2	1829	4	4	4	34.2	34.2	34.2	16.994	38.42	121060000	8	19	22.1538	22.5944	22.311	22.5797	23.48	23.3077	1.18773	-0.769413
Actr1a	Alpha-centractin	P85515	P85515	1832	7	7	2	30.9	30.9	10.4	42.613	36.893	931260000	24	38	25.7636	25.1252	24.8183	24.9428	25.447	24.7916	0.197188	0.175257
Tufm	Elongation factor Tu, mitochondrial	P85834	P85834	1833	19	19	19	44.2	44.2	44.2	49.522	95.265	1350400000	32	72	25.3416	25.0086	24.8188	25.4532	24.7263	25.2387	0.114134	-0.0831045
Pgd	6-phosphogluconate dehydrogenase, decarboxylating	P85968;A0A0G2K7Q8	P85968;A0A0G2K7Q8	1835	19	19	19	52	52	52	53.236	150.45	2734100000	30	108	25.7907	25.9857	25.9047	26.5859	25.7261	26.8229	0.647984	-0.484594
Cand1	Cullin-associated NEDD8-dissociated protein 1	P97536	P97536	1841	32	32	32	36	36	36	136.36	150.73	2746200000	67	128	25.2722	25.2548	25.0935	25.5708	25.0458	25.679	0.479909	-0.225024
Vars	Valine--tRNA ligase	Q04462;A0A0G2JVG2	Q04462	1854	20	20	20	25	25	25	140.37	141.63	1719100000	69	117	24.9825	24.9723	25.11	24.9721	24.4366	25.1404	0.326076	0.171963
Myo1b	Unconventional myosin-Ib	Q05096-3;Q05096-2;Q05096;F1LV10;Q62774	Q05096-3;Q05096-2;Q05096	1857	6	6	6	6.5	6.5	6.5	124.77	14.781	371530000	69	25	23.5762	23.0831	22.6651	22.9233	24.0547	23.1209	0.231701	-0.25817
Slc25a4	ADP/ATP translocase 1	Q6P9Y4;Q05962;A0A1W2Q605;D3ZB81	Q6P9Y4;Q05962	1859	14	14	7	48.3	48.3	22.8	32.904	46.676	3234300000	21	67	26.7546	27.2008	27.1881	27.473	26.9662	27.3787	0.452881	-0.224793
Nme1	Nucleoside diphosphate kinase A	Q05982	Q05982	1860	9	9	3	60.5	60.5	21.1	17.193	141.91	7343400000	13	114	28.2936	28.2793	28.3019	28.2097	27.1031	28.1489	0.584995	0.471003
Atp5o	ATP synthase subunit O, mitochondrial	Q06647	Q06647	1862	8	8	8	52.6	52.6	52.6	23.397	16.577	1291500000	14	34	26.6387	25.7793	25.3431	26.7935	26.2388	26.7853	0.74464	-0.685533
Capn2	Calpain-2 catalytic subunit	Q07009	Q07009	1863	16	16	16	28.7	28.7	28.7	79.918	50.027	681580000	38	58	24.7145	24.1272	23.5696	25.2826	23.8695	25.2755	0.512878	-0.672073
Anxa2	Annexin A2	Q07936;Q07936-2	Q07936;Q07936-2	1865	38	38	38	79.9	79.9	79.9	38.678	323.31	106680000000	25	410	30.7296	30.7836	30.7811	30.3938	29.5334	30.6362	0.795438	0.576959
Cap1	Adenylyl cyclase-associated protein 1	Q08163;P52481	Q08163	1869	21	21	21	51.7	51.7	51.7	51.588	320.14	5239400000	32	135	26.6502	27.0092	26.7253	26.5938	25.7831	26.6312	0.703798	0.458903
Slc25a5	ADP/ATP translocase 2;ADP/ATP translocase 2, N-terminally processed	Q09073	Q09073	1870	13	6	6	45	19.5	19.5	32.901	14.059	1314200000	21	19	27.0872	25.9935	25.8404	25.9994	26.4399	26.0009	0.141711	0.160263
Eif3a	Eukaryotic translation initiation factor 3 subunit A	Q1JU68	Q1JU68	1876	26	26	26	23.9	23.9	23.9	163.19	102.21	4160200000	89	169	26.9271	26.5143	26.2628	26.8458	26.7904	26.7903	0.547544	-0.240784
Kif5b	Kinesin-1 heavy chain	Q2PQA9;A0A0G2K070;G3V6L4;F1M8F2;A0A0G2K0Q2;Q6QLM7	Q2PQA9	1881	21	21	21	26.7	26.7	26.7	109.53	131.85	1634500000	67	99	24.5868	25.2369	24.9367	24.4811	23.9255	25.0199	0.533152	0.44466
Fkbp8	Peptidyl-prolyl cis-trans isomerase FKBP8	Q3B7U9	Q3B7U9	1888	6	6	6	21.3	21.3	21.3	43.555	21.412	148230000	20	17	23.0333	23.8781	23.4448	23.4969	23.3985	23.5197	0.0266394	-0.0195974
Eif4a3	Eukaryotic initiation factor 4A-III;Eukaryotic initiation factor 4A-III, N-terminally processed	Q3B8Q2	Q3B8Q2	1891	9	8	8	23.1	20.9	20.9	46.84	79.262	1290000000	26	69	25.4205	25.809	25.6104	25.4623	24.2473	25.0498	0.862428	0.69349
Eif5a;Eif5a2	Eukaryotic translation initiation factor 5A-1;Eukaryotic translation initiation factor 5A	Q3T1J1;G3V7J7	Q3T1J1;G3V7J7	1903	7	7	7	64.9	64.9	64.9	16.832	25.464	1522400000	8	45	25.4024	25.9307	25.9637	25.9018	25.2335	26.1242	0.0126854	0.0124232
Sarnp	SAP domain-containing ribonucleoprotein	Q498U4	Q498U4	1915	4	4	4	18.1	18.1	18.1	23.605	16.18	512540000	15	13	24.5047	25.4643	25.1891	25.2371	23.7051	25.2058	0.226928	0.336665
Pgm1	Phosphoglucomutase-1	Q499Q4;P38652	Q499Q4;P38652	1919	13	13	13	31.1	31.1	31.1	61.389	34.309	429550000	38	35	22.9647	23.1738	23.4454	24.1243	23.1459	24.4575	0.790164	-0.714595
Bub3		Q4FZS2;D4A567	Q4FZS2;D4A567	1924	7	7	7	30.4	30.4	30.4	36.954	76.538	412770000	16	19	23.3279	23.5339	24.2397	24.2125	23.6949	24.304	0.479833	-0.370018
Psmd2	26S proteasome non-ATPase regulatory subunit 2	Q4FZT9	Q4FZT9	1926	23	23	23	33.6	33.6	33.6	100.19	134.44	2151800000	57	138	25.0136	24.3189	24.9035	25.3841	25.111	25.1572	0.9545	-0.472114
Efhd2	EF-hand domain-containing protein D2	Q4FZY0;D4A9T5	Q4FZY0	1928	9	9	9	40.2	40.2	40.2	26.759	31.813	468360000	16	20	24.3773	24.8715	24.4157	25.1543	24.6969	25.5095	0.931509	-0.565393
Eif3b	Eukaryotic translation initiation factor 3 subunit B	Q4G061	Q4G061	1930	15	15	15	26.2	26.2	26.2	90.91	199.17	768070000	42	42	24.1356	24.0964	23.8804	24.0394	24.0044	23.8102	0.332621	0.0860926
Arpc5	Actin-related protein 2/3 complex subunit 5	Q4KLF8;A0A0U1RRQ2;A0A0G2K585	Q4KLF8;A0A0U1RRQ2;A0A0G2K585	1933	3	3	3	29.1	29.1	29.1	16.32	12.577	1202700000	12	30	26.1504	25.683	25.3152	25.9374	24.8146	25.4751	0.308843	0.307163
Nop56		Q4KLK7	Q4KLK7	1935	15	15	15	33.5	33.5	33.5	65.399	96.28	567920000	36	52	24.2854	23.4339	23.391	24.472	23.8599	24.6399	0.760019	-0.620515
Tcea1	Transcription elongation factor A protein 1	Q4KLL0;Q63799	Q4KLL0	1936	5	5	5	19.9	19.9	19.9	33.893	17.661	173160000	19	16	22.849	23.4807	23.5949	23.0318	23.4929	22.9583	0.198037	0.147243
Rad23b	UV excision repair protein RAD23 homolog B	Q4KMA2	Q4KMA2	1946	9	9	7	28.4	28.4	24.3	43.496	26.634	950070000	15	32	25.7338	25.2868	25.7837	25.6088	24.5561	25.5672	0.39931	0.357398
Erap1	Endoplasmic reticulum aminopeptidase 1	Q4KMA8;Q9JJ22;A0A0G2K2Y3;Q9JJ22-2	Q4KMA8;Q9JJ22;A0A0G2K2Y3;Q9JJ22-2	1947	6	6	6	10.3	10.3	10.3	106.43	15.026	252720000	51	14	24.8162	24.636	23.8276	23.7263	24.1773	23.8573	0.694393	0.50633
Tubb6		Q4QQV0	Q4QQV0	1952	19	10	8	60.6	38.7	33.6	50.059	104.78	1765600000	23	68	25.6042	25.3493	25.4013	25.4659	24.3262	25.6061	0.316152	0.318845
Hars		Q4QQV4;F1M9C9	Q4QQV4	1953	10	10	10	23.6	23.6	23.6	57.36	61.03	1427000000	35	22	26.3996	26.0686	25.755	26.9275	25.2333	26.9086	0.181487	-0.282055
Plbd2	Putative phospholipase B-like 2	Q4QQW8	Q4QQW8	1956	5	5	5	12	12	12	65.455	57.491	167530000	29	19	23.923	23.4296	23.3551	22.9684	23.1272	22.8323	1.4002	0.593245
Gmps	GMP synthase [glutamine-hydrolyzing]	Q4V7C6;A0A0G2K2C2;A0A096MJ75;A0A096MJK6	Q4V7C6;A0A0G2K2C2;A0A096MJ75	1959	8	8	8	15.4	15.4	15.4	76.757	18.984	258310000	49	15	23.3846	23.1969	22.9552	23.6077	23.2792	23.6731	0.915199	-0.341131
Psmd14		Q4V8E2	Q4V8E2	1965	5	5	5	27.1	27.1	27.1	34.577	19.65	797560000	17	28	25.6621	25.0228	25.1922	25.0097	24.8813	24.5311	0.950462	0.48502
Pcbp2		Q4V8F6;Q6AYU5	Q4V8F6;Q6AYU5	1966	6	6	3	25.4	25.4	11.9	35.346	76.326	2595200000	20	71	26.2741	26.4016	26.1701	27.0642	26.4609	26.9009	1.28517	-0.526784
Dnpep		Q4V8H5	Q4V8H5	1968	10	10	10	32.8	32.8	32.8	52.555	57.907	1834400000	24	55	25.8235	25.5667	25.1407	25.6421	25.1473	25.8448	0.0408167	-0.0344683
Kpna4	Importin subunit alpha	Q56R17	Q56R17	1979	4	4	4	16.3	16.3	16.3	57.922	16.674	170270000	20	13	23.5154	23.4847	23.5443	23.8352	23.4595	23.7636	0.667149	-0.171314
Ufm1	Ubiquitin-fold modifier 1	Q5BJP3	Q5BJP3	1984	2	2	2	50.6	50.6	50.6	9.1175	4.7223	125140000	5	12	23.8726	23.4852	23.6751	23.854	23.9815	23.5411	0.26592	-0.114555
Rbm39		Q5BJP4	Q5BJP4	1985	4	4	4	8.6	8.6	8.6	58.683	11.973	193660000	26	19	24.2521	24.0623	23.6815	23.803	24.2853	24.151	0.135481	-0.0811278
Hnrnpk;LOC100359916	Heterogeneous nuclear ribonucleoprotein K	Q5D059;P61980;M0R9K1	Q5D059;P61980;M0R9K1	1991	23	23	23	56.5	56.5	56.5	51.028	206.6	4886400000	27	180	26.5729	26.217	26.873	26.8928	26.374	27.0323	0.31443	-0.212074
Rab18	Ras-related protein Rab-18	Q5EB77	Q5EB77	1994	3	3	3	19.4	19.4	19.4	22.976	7.0648	299040000	14	14	24.9418	24.3915	24.2619	24.074	23.9003	23.8394	1.26688	0.593832
Ppp1r7	Protein phosphatase 1 regulatory subunit 7	R9PXV7;Q5HZV9	R9PXV7;Q5HZV9	2005	4	4	4	27	27	27	24.887	15.639	172730000	13	16	24.0807	23.3173	23.2711	23.5479	23.3647	23.5882	0.0724743	0.0561028
Pepd	Xaa-Pro dipeptidase	Q5I0D7	Q5I0D7	2009	3	3	3	10.4	10.4	10.4	54.75	7.4555	189910000	28	10	23.7151	23.4	23.4741	24.2679	23.6351	23.9546	0.961253	-0.422819
Atp6v0d1		Q5M7T6	Q5M7T6	2016	5	5	5	24.8	24.8	24.8	40.301	22.627	622560000	17	20	25.5431	25.0065	24.4173	25.4004	24.8622	25.2211	0.181353	-0.172249
Actr2	Actin-related protein 2	Q5M7U6	Q5M7U6	2017	8	8	8	27.7	27.7	27.7	44.733	54.392	1920900000	21	86	25.5865	25.522	25.2471	25.0812	23.6919	25.1856	0.744432	0.79895
Uqcrh	Cytochrome b-c1 complex subunit 6, mitochondrial	Q5M9I5	Q5M9I5	2027	1	1	1	20.2	20.2	20.2	10.424	2.3372	123130000	7	6	24.3018	23.9132	23.7052	24.4611	24.573	24.3764	1.26766	-0.49674
Lars		Q5PPJ6	Q5PPJ6	2030	14	14	14	16.6	16.6	16.6	134.28	54.579	894850000	68	52	25.7767	25.2565	24.5123	24.8762	24.8481	24.5328	0.488086	0.429447
Fus		Q5PQK2;D3ZSS1;A0A0G2JWR5;A0A0G2JZ19;B2RYG5	Q5PQK2	2034	5	5	5	14.9	14.9	14.9	52.673	14.142	408390000	17	24	25.0372	24.9509	24.722	24.3866	23.7839	24.8497	0.807781	0.56332
Tor1aip1	Torsin-1A-interacting protein 1	Q5PQX1-3;Q5PQX1-2;Q5PQX1	Q5PQX1-3;Q5PQX1-2;Q5PQX1	2038	7	7	6	23.4	23.4	21.2	51.689	81.524	199960000	26	22	23.787	23.4307	23.4395	23.5187	22.6429	22.9242	0.858734	0.523764
LOC100360260		Q5RJK5;Q5RJL1;A0A0G2JYP0;D3ZRS6	Q5RJK5	2041	6	6	4	45.4	45.4	30.1	20.811	18.54	725180000	9	35	25.7954	25.4778	25.0606	25.0804	23.8207	25.4169	0.562378	0.671935
Eif4b		Q5RKG9	Q5RKG9	2049	6	6	6	12.1	12.1	12.1	69.063	37.071	556330000	35	30	24.1334	23.8757	24.7253	25.318	24.1134	25.5988	0.666826	-0.765291
Galk1		Q5RKH2	Q5RKH2	2050	9	9	9	28.3	28.3	28.3	42.376	90.177	988630000	17	58	25.158	25.3432	25.0829	24.7685	23.4666	24.6869	0.971153	0.887363
Wdr1	WD repeat-containing protein 1	Q5RKI0	Q5RKI0	2051	17	17	17	44.4	44.4	44.4	66.181	78.267	2922200000	35	78	26.2911	26.5335	26.3416	26.1234	26.3414	26.0142	0.879681	0.229041
Flii		Q5RKI5	Q5RKI5	2053	11	11	11	10.2	10.2	10.2	144.86	71.063	546350000	68	36	24.5234	24.2672	23.9849	23.7755	23.8678	23.5585	1.35814	0.524602
Etf1	Eukaryotic peptide chain release factor subunit 1	Q5U2Q7	Q5U2Q7	2060	9	9	9	25.6	25.6	25.6	49.03	109.3	767810000	28	55	25.1975	24.6162	24.5235	25.2676	24.4427	24.9888	0.138806	-0.120582
Mesdc2	LDLR chaperone MESD	Q5U2R7	Q5U2R7	2061	7	7	7	35.7	35.7	35.7	25.215	57.951	723010000	13	27	24.881	25.5107	25.5195	24.7506	24.5352	25.5591	0.399327	0.355443
Psmd3		Q5U2S7	Q5U2S7	2064	17	17	17	37.4	37.4	37.4	60.687	77.379	2101700000	39	98	24.9599	25.0777	24.8401	24.7951	24.2313	25.0613	0.445346	0.263311
Acot9		Q5U2X8	Q5U2X8	2071	3	3	3	6.8	6.8	6.8	50.443	15.092	130390000	33	15	22.7	22.4878	24.0796	23.817	24.6185	23.6915	0.759267	-0.95322
Uba1	Ubiquitin-like modifier-activating enzyme 1	Q5U300;A0A0G2K8A5	Q5U300	2073	28	28	28	34.7	34.7	34.7	117.79	221.55	3733000000	57	183	26.2084	25.7629	25.5879	26.3017	26.0022	26.3339	0.778907	-0.359523
Anxa4	Annexin;Annexin A4	Q5U362;P55260	Q5U362;P55260	2079	16	16	16	63.9	63.9	63.9	35.893	286.08	3158500000	22	122	26.1606	25.6862	25.8672	26.0973	25.5966	26.0422	0.0115956	-0.00739034
Shmt2	Serine hydroxymethyltransferase	Q5U3Z7	Q5U3Z7	2083	19	19	18	51	51	51	55.764	114.76	4123200000	33	99	27.5395	27.3644	27.1555	27.6713	26.7779	27.6513	0.0144663	-0.0137539
Sec13	Protein SEC13 homolog	Q5XFW8	Q5XFW8	2085	7	7	7	34.8	34.8	34.8	35.547	32.63	1016000000	13	42	25.8087	25.6454	25.4058	24.9917	23.4291	24.8738	1.08311	1.18842
Trap1	Heat shock protein 75 kDa, mitochondrial	Q5XHZ0	Q5XHZ0	2088	9	9	9	15	15	15	80.46	59.637	505510000	52	38	24.6602	24.8333	24.6583	24.4674	23.8628	24.5487	0.88232	0.424314
Capzb	F-actin-capping protein subunit beta	Q5XI32;A0A0G2JYB1	Q5XI32;A0A0G2JYB1	2094	14	14	14	58.5	58.5	58.5	30.628	112.12	2527400000	19	94	25.7194	25.5978	25.4677	25.5494	26.6562	25.6912	0.448945	-0.370655
Ppp2r1a		Q5XI34	Q5XI34	2095	17	17	14	38	38	29.9	65.322	125.68	1451200000	39	116	25.0328	24.4565	24.6731	25.1105	25.8098	25.232	1.14063	-0.663268
Anxa11	Annexin	Q5XI77;D3ZHD1	Q5XI77	2097	6	6	6	16.7	16.7	16.7	54.16	31.51	628930000	22	39	24.3433	23.9946	23.4995	24.277	24.1407	24.3962	0.565417	-0.325486
Ogdh	2-oxoglutarate dehydrogenase, mitochondrial	Q5XI78;D3ZQD3	Q5XI78	2098	13	13	13	17.2	17.2	17.2	116.29	36.453	380090000	49	26	23.6603	24.0849	23.8599	23.8156	23.5596	24.1665	0.0332827	0.0211347
Psmd12		Q5XIC6	Q5XIC6	2104	9	9	8	22.4	22.4	19.3	52.936	41.998	545810000	34	31	23.619	23.8445	23.8699	23.8322	23.7588	24.091	0.379938	-0.116201
Strap;LOC100910575	Serine-threonine kinase receptor-associated protein	Q5XIG8;M0RCV0	Q5XIG8;M0RCV0	2113	6	6	6	24.6	24.6	24.6	38.456	20.565	329580000	24	12	24.8258	24.3568	23.191	23.2544	22.8331	23.7361	0.70295	0.849994
Epdr1	Mammalian ependymin-related protein 1	Q5XII0	Q5XII0	2115	3	3	3	16.1	16.1	16.1	25.639	17.727	366520000	11	12	25.8675	25.2411	23.672	25.6016	25.7717	25.5756	0.478464	-0.722771
Kars	Lysine--tRNA ligase	Q5XIM7	Q5XIM7	2118	9	9	9	15.7	15.7	15.7	71.622	28.08	437440000	34	26	22.6839	24.1597	24.4561	24.589	24.1542	24.8561	0.584652	-0.766574
Cct2	T-complex protein 1 subunit beta	Q5XIM9	Q5XIM9	2119	21	21	21	58.5	58.5	58.5	57.458	272.01	6539800000	37	201	26.7771	26.3361	26.1364	26.8213	26.1038	26.7318	0.174704	-0.135777
Rap1b	Ras-related protein Rap-1b	Q62636	Q62636	2130	8	8	3	52.7	52.7	28.3	20.798	75.563	4778700000	12	58	25.8843	26.3313	26.8682	26.9964	25.8693	26.9466	0.201356	-0.24284
Tmpo	Lamina-associated polypeptide 2, isoform beta	Q62733	Q62733	2136	9	9	9	24.3	24.3	24.3	50.277	33.139	734570000	26	36	25.3013	25.2687	25.2525	25.0489	23.5586	25.1349	0.607241	0.693378
Atp1b3	Sodium/potassium-transporting ATPase subunit beta-3	Q63377	Q63377	2153	7	7	7	37.6	37.6	37.6	31.829	70.752	2271500000	12	64	25.6093	25.3305	25.3469	25.5629	25.8291	25.5266	0.735058	-0.210637
Ddx39b	Spliceosome RNA helicase Ddx39b	Q63413;A0A0G2KAT4	Q63413;A0A0G2KAT4	2155	12	12	6	40	40	20.8	49.035	40.937	1927100000	24	73	26.4538	26.9199	26.546	26.8683	25.4947	26.571	0.303157	0.328568
Nudc	Nuclear migration protein nudC	Q63525;A0A0G2K0V8	Q63525;A0A0G2K0V8	2158	9	9	9	32.5	32.5	32.5	38.412	42.167	525380000	23	38	23.8614	24.8421	24.4697	24.0393	24.6285	24.7075	0.0661328	-0.0673854
Psmc3	26S protease regulatory subunit 6A	Q6P6U2;Q63569	Q6P6U2;Q63569	2159	11	11	11	35.5	35.5	35.5	49.548	40.627	865130000	27	60	25.1135	24.1167	23.8119	25.3431	25.2361	24.9048	0.916894	-0.813979
Psmc4	26S protease regulatory subunit 6B	Q63570	Q63570	2160	11	11	11	40.2	40.2	40.2	47.408	74.363	1391500000	26	55	26.2667	25.7709	25.4939	26.4294	25.9938	26.1209	0.577217	-0.337519
Psme2	Proteasome activator complex subunit 2	Q63798	Q63798	2168	6	5	5	33.6	29	29	26.857	16.345	542540000	18	19	25.0696	25.2706	25.1977	25.2822	24.439	25.6447	0.0546271	0.05734
Aldh7a1	Alpha-aminoadipic semialdehyde dehydrogenase	Q64057	Q64057	2170	10	10	10	26.5	26.5	26.5	58.748	27.371	643460000	28	34	24.7898	24.7638	24.1164	24.6463	23.5372	24.0325	0.551494	0.484701
Hexa	Beta-hexosaminidase subunit alpha	Q641X3	Q641X3	2172	5	5	5	15	15	15	60.537	9.0124	275930000	29	17	24.2448	23.8664	23.847	23.7725	23.8078	23.6934	0.786494	0.228138
Ddx1	ATP-dependent RNA helicase DDX1	Q641Y8	Q641Y8	2175	10	10	10	21.9	21.9	21.9	82.496	37.804	332950000	46	27	24.0855	23.3342	23.4424	22.9537	23.2601	22.7014	1.07118	0.648966
Ehd1	EH domain-containing protein 1	Q641Z6	Q641Z6	2176	9	9	5	23	23	13.9	60.602	28.232	453520000	33	22	23.9963	23.9405	23.6909	23.7848	24.1092	23.6669	0.0470599	0.0222925
Tpp2	Tripeptidyl-peptidase 2	Q64560	Q64560	2189	10	10	10	9.7	9.7	9.7	138.29	27.721	678720000	68	56	24.5118	23.9314	23.615	23.6306	23.3719	23.978	0.496354	0.35929
RGD1562301		Q66H61;M0RDR7	Q66H61	2192	21	20	20	31.9	31.9	31.9	87.699	105.88	1648200000	51	75	25.61	24.8277	24.8142	25.2904	24.9652	25.3781	0.1643	-0.127235
Ndufs1	NADH-ubiquinone oxidoreductase 75 kDa subunit, mitochondrial	Q66HF1	Q66HF1	2202	12	12	12	20.2	20.2	20.2	79.411	30.519	502120000	46	25	24.9501	24.3039	24.1149	24.1593	23.7873	23.8633	0.872745	0.519695
Mapre1	Microtubule-associated protein RP/EB family member 1	Q66HR2;A0A0G2JT48;Q5XIT1	Q66HR2	2207	6	6	6	35.1	35.1	35.1	30.004	56.476	432510000	19	18	24.5511	24.7766	24.2791	24.4772	24.1067	24.5828	0.291274	0.146716
Snd1	Staphylococcal nuclease domain-containing protein 1	Q66X93;D4A8Y5	Q66X93;D4A8Y5	2208	31	31	31	46.1	46.1	46.1	101.95	130.26	3480000000	61	121	26.8465	26.1225	26.4	26.4119	26.0227	26.3763	0.310186	0.18603
Cct5	T-complex protein 1 subunit epsilon	Q68FQ0	Q68FQ0	2210	24	24	24	62.3	62.3	62.3	59.536	146.14	3828800000	39	166	25.7818	25.1977	25.3055	26.0726	25.7033	25.6998	0.84564	-0.396927
Eef1g	Elongation factor 1-gamma	Q68FR6	Q68FR6	2212	16	16	16	43	43	43	50.06	100.18	5812100000	26	100	27.7425	27.622	27.2681	27.6736	26.368	27.4383	0.378497	0.384237
Eef1d	Elongation factor 1-delta	Q68FR9;Q68FR9-2	Q68FR9;Q68FR9-2	2213	15	15	13	58.7	58.7	54.8	31.33	215.36	6787900000	20	104	27.9672	27.6899	27.4672	27.8902	27.2691	28.0273	0.0253028	-0.0207367
Cops4	COP9 signalosome complex subunit 4	Q68FS2	Q68FS2	2215	10	10	10	32.5	32.5	32.5	46.289	50.11	872010000	28	54	24.2847	24.6657	24.1876	23.8667	22.8778	23.9443	1.02769	0.816422
Lap3	Cytosol aminopeptidase	Q68FS4-2;Q68FS4	Q68FS4-2;Q68FS4	2216	12	12	12	35	35	35	52.758	126.65	1039700000	29	53	24.4678	23.9094	24.2063	24.9365	24.4656	24.9516	1.22194	-0.590083
Uqcrc1	Cytochrome b-c1 complex subunit 1, mitochondrial	Q68FY0	Q68FY0	2222	9	9	8	21.5	21.5	20	52.848	71.07	906870000	20	37	24.4779	24.8013	24.699	25.0198	25.7723	25.2657	1.34398	-0.69317
Sae1	SUMO-activating enzyme subunit 1;SUMO-activating enzyme subunit 1, N-terminally processed	Q6AXQ0	Q6AXQ0	2225	5	5	5	19.2	19.2	19.2	38.512	27.241	191280000	24	27	23.7598	23.8711	23.9121	23.8146	23.8953	23.9204	0.201944	-0.029115
Sar1a		Q6AY18	Q6AY18	2236	4	4	2	21.7	21.7	11.6	22.399	18.383	540850000	11	18	24.4541	24.2091	24.6776	24.3473	25.1401	24.7977	0.518714	-0.314802
M6pr	Cation-dependent mannose-6-phosphate receptor	Q6AY20	Q6AY20	2237	5	5	5	18.3	18.3	18.3	31.095	18.824	480430000	17	23	24.3432	24.4792	24.1988	24.1116	23.9424	24.0069	1.55486	0.320068
G3bp2		Q6AY21	Q6AY21	2238	7	7	7	23.4	23.4	23.4	50.77	37.907	257180000	25	25	23.1972	23.3855	23.9809	24.1469	23.3903	24.0128	0.422797	-0.328868
Capg	Macrophage-capping protein	Q6AYC4	Q6AYC4	2248	15	15	15	57.3	57.3	57.3	38.798	171.76	4479700000	16	124	27.0215	27.121	26.8529	27.7848	27.1143	28.0616	1.05443	-0.6551
Pa2g4	Proliferation-associated protein 2G4	Q6AYD3;Q6AYD3-2;A0A0G2JVS2	Q6AYD3;Q6AYD3-2;A0A0G2JVS2	2249	13	13	13	41.6	41.6	41.6	43.656	99.791	1522600000	24	61	25.5555	25.5015	25.451	26.2093	25.4191	26.3263	0.77562	-0.482215
Gspt1;Gspt2		Q6AYD5;A0A096MJE3	Q6AYD5;A0A096MJE3	2250	6	6	6	8.3	8.3	8.3	68.751	18.348	221650000	33	30	21.5296	23.2092	24.807	23.715	24.5104	23.7087	0.334046	-0.796132
Serpinb9		Q6AYF8;M0R455	Q6AYF8	2251	10	10	10	34.8	34.8	34.8	42.301	29.864	531910000	20	30	24.4432	24.3606	24.2782	24.2241	23.9604	24.335	0.708521	0.187562
Ddx5		Q6AYI1	Q6AYI1	2252	19	19	11	34.1	34.1	20.3	69.238	115.25	3418700000	36	100	26.8226	26.7036	26.5088	26.6948	26.2414	26.6963	0.3094	0.134134
Cacybp	Calcyclin-binding protein	Q6AYK6	Q6AYK6	2254	6	6	6	24	24	24	26.541	17.296	346220000	16	14	24.0664	24.2191	24.2547	24.2905	24.0615	24.7402	0.371226	-0.184016
Eif3d	Eukaryotic translation initiation factor 3 subunit D	Q6AYK8	Q6AYK8	2255	9	9	9	22.3	22.3	22.3	63.988	39.339	1781100000	27	81	25.4895	25.3798	25.4444	25.3742	24.5394	25.4835	0.436631	0.305503
Mcm7	DNA helicase	Q6AYN8	Q6AYN8	2257	7	7	7	12.2	12.2	12.2	81.062	12.404	419030000	46	27	24.4037	23.9682	24.0093	24.1446	22.7287	24.2738	0.329412	0.411357
Ctsa		Q6AYS3	Q6AYS3	2265	7	7	7	17.3	17.3	17.3	51.215	39.251	1212300000	20	38	26.3613	26.4098	25.8714	25.5467	24.3486	26.3571	0.584423	0.796733
Hnrnpu		Q6IMY8;A0A0G2JZ52	Q6IMY8;A0A0G2JZ52	2273	19	19	19	29.6	29.6	29.6	87.731	126.91	5789200000	47	155	26.9976	26.8124	26.7162	26.8014	25.8411	26.9665	0.352444	0.305702
Anxa7	Annexin	Q6IRJ7	Q6IRJ7	2278	13	13	13	35.4	35.4	35.4	50.019	76.202	2407300000	25	77	25.9002	25.6139	25.0449	25.4222	25.0564	25.7186	0.14132	0.120559
Clic1	Chloride intracellular channel protein 1	Q6MG61;A0A0G2K6C0	Q6MG61	2283	11	11	11	69.7	69.7	69.7	26.98	88.059	3416700000	17	118	25.6216	25.6993	25.9099	26.5173	25.6808	26.4972	0.779622	-0.488162
Eif4a1		Q6P3V8	Q6P3V8	2292	18	18	12	50.5	50.5	36.2	46.153	203.39	9848900000	24	186	27.4019	27.6167	27.2223	27.7119	27.0522	27.7436	0.129272	-0.0889161
Rpl4	60S ribosomal protein L4	Q6P3V9;P50878	Q6P3V9;P50878	2293	20	20	20	42.5	42.5	42.5	47.3	196.39	10954000000	25	172	27.9989	28.0388	27.9048	27.7073	26.6319	27.8775	0.665331	0.575277
Cct3	T-complex protein 1 subunit gamma	Q6P502	Q6P502	2295	26	26	26	60.2	60.2	60.2	60.646	118.9	6052700000	38	176	26.0478	26.1419	25.7129	26.392	26.015	26.4183	0.768996	-0.307584
Eif2s2		Q6P685	Q6P685	2296	9	9	9	29.1	29.1	29.1	38.243	25.81	734850000	22	42	24.8695	24.7555	24.0651	24.5241	24.9943	24.7504	0.270501	-0.192938
Ostf1	Osteoclast-stimulating factor 1	Q6P686	Q6P686	2297	4	4	4	28.5	28.5	28.5	23.668	27.771	663820000	13	27	25.2905	25.2734	24.7439	25.4055	25.0225	25.53	0.38756	-0.21674
Ctsd	Cathepsin D;Cathepsin D 12 kDa light chain;Cathepsin D 9 kDa light chain;Cathepsin D 34 kDa heavy chain;Cathepsin D 30 kDa heavy chain	Q6P6T6;P24268	Q6P6T6;P24268	2301	9	9	9	31.7	31.7	31.7	44.622	80.654	2481200000	20	46	26.269	26.4635	26.4567	27.0413	26.6986	26.7789	1.66077	-0.443197
Gpi	Glucose-6-phosphate isomerase	Q6P6V0	Q6P6V0	2302	16	16	12	41.4	41.4	30.8	62.826	250.89	3777400000	35	129	26.1836	26.3277	26.3471	27.1331	25.931	27.1265	0.478519	-0.444068
Bzw1	Basic leucine zipper and W2 domain-containing protein 1	Q6P7P5	Q6P7P5	2309	4	4	4	14.1	14.1	14.1	48.043	5.6916	259970000	30	18	23.679	23.8466	23.693	23.8188	23.0522	23.8504	0.245896	0.165714
Psma5	Proteasome subunit alpha type;Proteasome subunit alpha type-5	Q6P9V6;P34064	Q6P9V6;P34064	2315	7	7	7	41.9	41.9	41.9	26.411	84.023	4468100000	12	92	26.3502	26.4839	26.0725	26.2479	25.0275	26.3355	0.419018	0.43195
Psme1	Proteasome activator complex subunit 1	Q6P9V7;Q63797;A0A0G2JVP9	Q6P9V7;Q63797	2316	9	9	8	43.4	43.4	39	28.635	74.629	1121100000	18	52	25.2453	25.2705	25.058	25.241	25.0489	25.9832	0.327581	-0.233097
Psmd6		Q6PCT9	Q6PCT9	2319	13	13	13	39.8	39.8	39.8	45.598	63.637	1115100000	29	71	24.6267	24.6613	24.5387	24.4009	23.7142	24.4156	0.857094	0.431971
Atp5l	ATP synthase subunit g, mitochondrial	Q6PDU7	Q6PDU7	2322	3	3	3	39.8	39.8	39.8	11.433	39.338	174580000	6	12	23.8047	24.066	23.7317	24.0728	21.9467	23.2893	0.536096	0.764565
Rpl10;Rpl10l	60S ribosomal protein L10	Q6PDV7;D4A1P2	Q6PDV7;D4A1P2	2323	11	11	11	50	50	50	24.604	80.759	3339800000	12	124	26.276	26.885	26.6569	26.8509	25.9301	26.7674	0.0933359	0.0898253
LOC100359593;LOC100360573;Rps12;LOC100912049	40S ribosomal protein S12	Q6PDW1;D3ZHB3;P63324;D3ZG05;D3ZEB8;D3ZV36	Q6PDW1;D3ZHB3;P63324;D3ZG05	2324	8	8	8	65.2	65.2	65.2	14.515	159.6	2310200000	7	69	25.9817	25.5882	26.1226	25.8317	25.9733	25.5185	0.230873	0.122979
Tbca	Tubulin-specific chaperone A	Q6PEC1;F1M825;Q7TPI6	Q6PEC1;F1M825	2327	5	5	5	42.6	42.6	42.6	12.744	18.883	345210000	7	21	24.0732	24.3825	24.3171	24.5097	23.8637	24.8024	0.173772	-0.13433
Plec	Plectin	Q6S3A0;Q6S399;Q6S3A3;Q6S3A4;F7F9U6;Q6S395;Q6S396;Q6S3A5;P30427;A0A0G2K1J5;P30427-3;P30427-2;P30427-4	Q6S3A0;Q6S399;Q6S3A3;Q6S3A4;F7F9U6;Q6S395;Q6S396;Q6S3A5;P30427;A0A0G2K1J5;P30427-3;P30427-2;P30427-4	2332	211	211	211	51.3	51.3	51.3	533.82	323.31	31296000000	344	1210	26.9532	26.9891	26.8472	27.3525	26.9027	27.4532	0.812119	-0.306287
Hnrnpa3	Heterogeneous nuclear ribonucleoprotein A3	Q6URK4-2;E9PSU5;D4A6A2	Q6URK4-2;E9PSU5;D4A6A2	2338	19	19	2	43.1	43.1	3.9	37.086	209.48	4370400000	19	144	26.949	27.7339	27.4379	27.1044	25.9623	27.5029	0.429016	0.517109
Hnrnpf	Heterogeneous nuclear ribonucleoprotein F;Heterogeneous nuclear ribonucleoprotein F, N-terminally processed	Q794E4	Q794E4	2345	12	10	10	50.8	44.3	44.3	45.729	115.49	1119000000	23	68	24.9444	24.9987	24.9615	25.1649	25.1062	25.037	1.53892	-0.134509
Cct4	T-complex protein 1 subunit delta	Q7TPB1	Q7TPB1	2350	21	21	21	46.9	46.9	46.9	58.099	112.26	3010100000	38	145	25.331	24.864	24.5121	25.8542	25.4114	25.5589	1.22543	-0.705804
Cdc42	Cell division control protein 42 homolog	Q8CFN2;Q8CFN2-2;A0A0G2JSM8;A0A0U1RS21;Q5RJS2;Q9JJL4	Q8CFN2;Q8CFN2-2;A0A0G2JSM8	2359	7	7	6	37.7	37.7	31.9	21.258	19.454	1068600000	9	47	24.3354	25.2643	26.246	25.6212	25.1162	25.446	0.0688372	-0.112521
Igf2bp1	Insulin-like growth factor 2 mRNA-binding protein 1	Q8CGX0	Q8CGX0	2360	10	10	9	23.7	23.7	22	63.436	36.512	307910000	35	23	23.7317	23.3649	23.3955	24.5707	23.709	24.4065	1.18931	-0.731393
Sgpl1	Sphingosine-1-phosphate lyase 1	Q8CHN6	Q8CHN6	2361	5	5	5	14.4	14.4	14.4	63.758	11.45	280740000	33	14	23.9739	23.8	23.6502	24.3703	24.0976	24.2641	1.62488	-0.435947
Nmt1	Glycylpeptide N-tetradecanoyltransferase 1	Q8K1Q0;F1M110	Q8K1Q0	2362	8	8	8	22.6	22.6	22.6	56.86	17.38	438270000	27	29	24.5587	24.1059	24.2502	23.8088	24.4751	23.6574	0.49804	0.324475
Ehd4		Q8R3Z7	Q8R3Z7	2367	16	16	15	35.5	35.5	33.5	61.467	98.94	2122000000	32	107	24.8713	24.4707	24.2614	24.885	24.248	24.8757	0.18663	-0.135105
Ero1l	ERO1-like protein alpha	Q8R4A1;Q8R4A1-2;A0A0G2KAP1	Q8R4A1;Q8R4A1-2	2369	8	8	8	20.3	20.3	20.3	54.018	100.64	877310000	33	41	25.228	25.0991	24.5773	25.1426	23.9254	25.2406	0.159368	0.198568
Khdrbs1	KH domain-containing, RNA-binding, signal transduction-associated protein 1	Q91V33	Q91V33	2372	2	2	2	5	5	5	48.315	4.7581	235940000	21	21	22.6693	23.3468	24.6692	24.3257	23.7084	24.494	0.411799	-0.614255
2022-09-02	Septin-2	Q91Y81	Q91Y81	2373	17	17	17	56.5	56.5	56.5	41.592	197.01	2506200000	22	114	26.1857	25.8234	25.5665	25.1902	25.9625	25.2213	0.57567	0.40052
Sdha	Succinate dehydrogenase [ubiquinone] flavoprotein subunit, mitochondrial	Q920L2	Q920L2	2376	14	14	14	30.6	30.6	30.6	71.614	78.806	716230000	37	37	25.0531	24.5126	24.5904	24.7717	24.6866	24.7614	0.042265	-0.0211906
Lonp1	Lon protease homolog, mitochondrial	Q924S5	Q924S5	2381	11	11	11	17.9	17.9	17.9	105.79	29.019	665940000	54	42	25.0632	24.7168	24.5733	24.8373	24.9404	25.066	0.438881	-0.163476
Dpp7	Dipeptidyl peptidase 2	Q9EPB1	Q9EPB1	2390	8	8	8	28.2	28.2	28.2	55.114	24.871	697810000	21	47	24.8689	24.5919	24.786	25.2807	24.5001	25.036	0.31805	-0.190002
Pabpc1	Polyadenylate-binding protein 1	Q9EPH8;A0A0G2JZS2;D4A233;B5DF80;D3ZAS7;D4A5H0	Q9EPH8;A0A0G2JZS2	2391	20	20	11	34.6	34.6	18.6	70.7	299.99	4975900000	43	142	26.907	26.6917	26.4623	26.4105	25.9842	26.5955	0.737516	0.356944
Aco2	Aconitate hydratase, mitochondrial	Q9ER34	Q9ER34	2397	26	26	26	43.7	43.7	43.7	85.432	237.24	4511200000	45	123	27.232	27.6042	27.6926	27.254	26.38	26.8193	1.12533	0.691792
Sacm1l	Phosphatidylinositide phosphatase SAC1	Q9ES21	Q9ES21	2399	11	11	11	20.3	20.3	20.3	67.038	22.862	609580000	38	28	24.501	24.4366	25.1273	25.3316	24.6221	25.4496	0.586418	-0.446161
Anp32b	Acidic leucine-rich nuclear phosphoprotein 32 family member B	Q9EST6;F1LP34	Q9EST6;F1LP34	2403	5	5	5	20.6	20.6	20.6	31.06	42.586	1207200000	11	32	26.071	26.0724	25.6934	25.6263	25.0484	25.7043	0.938037	0.485924
Dbnl	Drebrin-like protein	Q9JHL4-3;Q9JHL4-2;Q9JHL4;Q9JHL4-4	Q9JHL4-3;Q9JHL4-2;Q9JHL4;Q9JHL4-4	2405	8	8	8	26.4	26.4	26.4	48.254	42.758	360170000	24	20	24.445	24.1868	23.3026	24.9279	24.4843	24.9599	1.00752	-0.812578
Psmb7	Proteasome subunit beta type-7	Q9JHW0;A0A0G2JUN8	Q9JHW0;A0A0G2JUN8	2406	5	5	5	22	22	22	29.927	30.236	486030000	12	31	22.504	23.0952	23.5621	23.1066	23.7354	23.4713	0.466247	-0.384023
Sfxn3	Sideroflexin-3;Sideroflexin	Q9JHY2;G3V804	Q9JHY2;G3V804	2407	9	8	8	43.3	37.4	37.4	35.433	24.449	717730000	23	28	25.7695	24.8334	24.6735	24.4173	24.3649	23.7736	1.06748	0.906856
Usmg5	Up-regulated during skeletal muscle growth protein 5	Q9JJW3	Q9JJW3	2413	2	2	2	43.1	43.1	43.1	6.4075	11.073	300240000	3	14	24.8741	24.6629	24.8153	24.7134	24.1037	25.0838	0.197816	0.150465
Glrx3	Glutaredoxin-3	Q9JLZ1;A0A0G2K5P8;Q9JLZ1-2	Q9JLZ1;A0A0G2K5P8;Q9JLZ1-2	2420	7	7	7	29.4	29.4	29.4	37.849	77.142	614900000	20	29	25.1525	24.4246	24.1471	25.0555	25.5231	24.6598	0.576248	-0.504724
Prpf19	Pre-mRNA-processing factor 19	Q9JMJ4	Q9JMJ4	2423	7	7	7	17.9	17.9	17.9	55.238	35.954	914460000	22	46	25.2519	25.7787	25.3122	24.8797	23.8424	25.3164	0.754656	0.768073
Hnrnpab		Q9QX80;Q9QX81	Q9QX80;Q9QX81	2426	7	7	6	25.3	25.3	21.8	30.853	167.95	2915300000	14	37	27.5099	27.5856	27.2618	27.419	26.4084	27.5704	0.351918	0.319808
Nop58	Nucleolar protein 58	Q9QZ86;Q5PPK6	Q9QZ86;Q5PPK6	2430	14	14	14	36.1	36.1	36.1	60.07	72.707	701490000	27	48	24.3712	24.472	24.4512	24.8537	24.3259	24.8363	0.614231	-0.240505
2022-09-09	Septin-9	Q9QZR6;Q9QZR6-2;Q9QZR6-4;Q9QZR6-3	Q9QZR6;Q9QZR6-2;Q9QZR6-4;Q9QZR6-3	2434	16	16	3	31.2	31.2	6.6	63.791	101.5	956100000	41	51	24.4418	25.1715	24.923	25.0996	24.946	25.3113	0.500147	-0.273531
Mtdh	Protein LYRIC	Q9Z1W6-4;Q9Z1W6-3;Q9Z1W6-2;Q9Z1W6	Q9Z1W6-4;Q9Z1W6-3;Q9Z1W6-2;Q9Z1W6	2451	5	5	5	13	13	13	57.92	60.744	331020000	23	20	24.5078	24.2414	24.0527	24.3549	23.3088	24.4987	0.207472	0.213181
Esyt1	Extended synaptotagmin-1	Q9Z1X1	Q9Z1X1	2452	7	7	2	8.7	8.7	2.4	121.16	23.736	461690000	58	36	24.7744	24.0472	24.0062	23.9265	23.9271	23.3909	0.794302	0.527768
Vdac1	Voltage-dependent anion-selective channel protein 1	Q9Z2L0	Q9Z2L0	2457	16	16	16	61.5	61.5	61.5	30.755	148.44	4725700000	18	114	26.9882	26.9583	26.8975	26.9545	25.5127	27.2417	0.284877	0.378307

## Sheet: Only A-FC6 cells
Gene names	Protein names	Protein IDs	Majority protein IDs	id	ENSG	LFQ intensity primary astrocytes_1	LFQ intensity primary astrocytes_2	LFQ intensity primary astrocytes_3	LFQ intensity A-FC6_1	LFQ intensity A-FC6_2	LFQ intensity A-FC6_3
Eif1ax;Eif1a	Eukaryotic translation initiation factor 1A	B5DF60;A0A0G2JVA7;Q6VV72	B5DF60;A0A0G2JVA7;Q6VV72	592	ENSRNOG00000005736;ENSRNOG00000031421				24329	240596	24105
Aldh3a1	Aldehyde dehydrogenase, dimeric NADP-preferring	P11883	P11883	1529	ENSRNOG00000002331				24865	243859	246085
Mmp13	Collagenase 3	G3V742;P23097	G3V742;P23097	1257	ENSRNOG00000008478				25619	252195	256412
Bcap31		Q6AY58	Q6AY58	2242	ENSRNOG00000019053				223031	228263	213994
Htatsf1		D4A997	D4A997	991	ENSRNOG00000027761				224227	227137	229179
Cpsf6		D3ZPL1	D3ZPL1	831	ENSRNOG00000005927				227666	239975	225419
Sart3		D3ZAS8	D3ZAS8	734	ENSRNOG00000000702				228169	235023	230562
Map1b	Microtubule-associated protein 1B;MAP1B heavy chain;MAP1 light chain LC1	P15205	P15205	1555					229884	234844	227738
Lpcat3	Lysophospholipid acyltransferase 5	Q5FVN0	Q5FVN0	1999	ENSRNOG00000012269				231311	231658	235429
Prkcd	Protein kinase C delta type;Protein kinase C delta type regulatory subunit;Protein kinase C delta type catalytic subunit	D4A0U0;A0A140UHX0;P09215;P09215-2;F1LM10;Q9WTQ0	D4A0U0;A0A140UHX0;P09215;P09215-2	446	ENSRNOG00000016346;ENSRNOG00000019057				232713	232125	24114
Sh3kbp1	SH3 domain-containing kinase-binding protein 1	M0RBZ7;A0A0H2UHD8;Q925Q9-7;Q925Q9-2;Q925Q9;Q925Q9-6;Q925Q9-3;Q925Q9-4;Q925Q9-5	M0RBZ7;A0A0H2UHD8;Q925Q9-7;Q925Q9-2;Q925Q9;Q925Q9-6;Q925Q9-3	385	ENSRNOG00000004322				232826	227613	234586
Srpr		Q3KRC3	Q3KRC3	1893	ENSRNOG00000010543				233339	232867	23131
Rragc		Q0D2L6;B2RZ38	Q0D2L6	1872	ENSRNOG00000007331;ENSRNOG00000017426				233878	224288	236729
Rpia		D4A7L6	D4A7L6	977	ENSRNOG00000005576				234182	235253	239781
Cspg4	Chondroitin sulfate proteoglycan 4	F1LS79;Q00657	F1LS79;Q00657	1118	ENSRNOG00000017208				236798	236753	244726
Prkar2b	cAMP-dependent protein kinase type II-beta regulatory subunit	Q4KLG5;A0A0G2K5G0;P12369	Q4KLG5;A0A0G2K5G0;P12369	278					237239	236745	233871
Nampt	Nicotinamide phosphoribosyltransferase	A0A0G2K0I3;Q80Z29	A0A0G2K0I3;Q80Z29	189	ENSRNOG00000009754				237339	233001	235698
Spr	Sepiapterin reductase	P18297;D3ZT59	P18297	1573	ENSRNOG00000015455;ENSRNOG00000028235				237371	236248	234901
Glrx;LOC100360124	Glutaredoxin-1	Q9ESH6;Q6AY00	Q9ESH6;Q6AY00	2401	ENSRNOG00000012183;ENSRNOG00000039782				239795	239933	239612
Serpine2	Glia-derived nexin	G3V7Z4;P07092	G3V7Z4;P07092	1293	ENSRNOG00000015461				239895	248979	231695
Ilk	Integrin-linked protein kinase	Q99J82	Q99J82	2383	ENSRNOG00000018993				239937	226191	237717
Gchfr	GTP cyclohydrolase 1 feedback regulatory protein	P70552	P70552	1812	ENSRNOG00000012290				239996	225427	244646
Ripk2		G3V783	G3V783	1260	ENSRNOG00000009389				240714	240144	240014
Cdk4	Cyclin-dependent kinase 4	P35426	P35426	1654	ENSRNOG00000025602				241796	244024	240184
Fdxr	NADPH:adrenodoxin oxidoreductase, mitochondrial	P56522	P56522	1724	ENSRNOG00000003387				241958	245927	238231
Plcd1	Phosphoinositide phospholipase C;1-phosphatidylinositol 4,5-bisphosphate phosphodiesterase delta-1	G3V9D1;P10688;D4AAX6	G3V9D1;P10688	1337	ENSRNOG00000014226;ENSRNOG00000032238				243006	231272	246229
Vbp1		M0R919	M0R919	1380	ENSRNOG00000050401				243067	240791	243633
Parp3		Q5U2U3	Q5U2U3	2065	ENSRNOG00000012865				243617	236027	246126
Nab2		D4A4F4	D4A4F4	953	ENSRNOG00000008415				243884	237085	246359
Sars	Serine--tRNA ligase, cytoplasmic	A0A0G2JZG7;Q6P799	A0A0G2JZG7;Q6P799	171	ENSRNOG00000020255				244085	245752	244785
Cmpk1	UMP-CMP kinase	Q4KM73;A0A0G2JSJ2;A0A0G2JTN5	Q4KM73;A0A0G2JSJ2;A0A0G2JTN5	27					245483	244326	251088
Mmp3	Stromelysin-1	P03957;A0A0G2KA34;F1LPL9	P03957;A0A0G2KA34;F1LPL9	1458	ENSRNOG00000032626				245793	242576	24804
Spp1	Osteopontin	P08721	P08721	1505	ENSRNOG00000043451				246107	245324	244382
Gale	UDP-glucose 4-epimerase	A0A0G2JW36;Q4QRB0;P18645	A0A0G2JW36;Q4QRB0;P18645	106					247047	244026	244335
Srsf2	Serine/arginine-rich splicing factor 2	Q6PDU1	Q6PDU1	2321	ENSRNOG00000000248				248687	252416	255462
Cda		D4AC20	D4AC20	1013	ENSRNOG00000015677;ENSRNOG00000049700				249092	247455	248035
Itga8		B5DEG1	B5DEG1	579	ENSRNOG00000016538				249111	243573	236851
Emb	Embigin	O88775;A0A0G2JWP4;A0A0G2JU92	O88775;A0A0G2JWP4;A0A0G2JU92	1441	ENSRNOG00000011365				249143	237347	251493
Crisp1	Cysteine-rich secretory protein 1	P12020	P12020	1534	ENSRNOG00000013496				249693	241868	251735
Tmsb10	Thymosin beta-10	P63312	P63312	1797	ENSRNOG00000036921;ENSRNOG00000042499				254633	252965	263457
Ada	Adenosine deaminase	Q920P6	Q920P6	2377	ENSRNOG00000010265				258601	253707	260594
Ocm	Oncomodulin	P02631	P02631	1457	ENSRNOG00000001031				262161	255669	263601
Alox15	Arachidonate 15-lipoxygenase	Q02759	Q02759	1850	ENSRNOG00000019183				265513	261091	259546
Cd59	CD59 glycoprotein	P27274	P27274	1624	ENSRNOG00000042821				275663	277459	275342
Lgals3	Galectin-3	A0A0G2JXB1;A0A0G2JXN6;P08699	A0A0G2JXB1;A0A0G2JXN6;P08699	132	ENSRNOG00000010645				278755	273638	279841
Prkag1	5-AMP-activated protein kinase subunit gamma-1	A0A0G2K913;A0A0G2JVD6;P80385;A0A140UHX4	A0A0G2K913;A0A0G2JVD6;P80385	91	ENSRNOG00000014813				237173	244556	236177

## Sheet: Only primary astrocytes
Gene names	Protein names	Protein IDs	Majority protein IDs	id	ENSG	LFQ intensity primary astrocytes_1	LFQ intensity primary astrocytes_2	LFQ intensity primary astrocytes_3	LFQ intensity A-FC6_1	LFQ intensity A-FC6_2	LFQ intensity A-FC6_3
Ptgis	Prostacyclin synthase	F1LP67;A0A0G2K776;Q62969	F1LP67;A0A0G2K776;Q62969	309	ENSRNOG00000008245	23154	221692	222403
Prnp	Major prion protein	P13852	P13852	1547	ENSRNOG00000021259	24241	253094	256242
Ctgf	Connective tissue growth factor	Q9R1E9;Q6IN11	Q9R1E9;Q6IN11	2437	ENSRNOG00000015036	24535	24059	239515
Cox7a2	Cytochrome c oxidase subunit 7A2, mitochondrial	P35171	P35171	1649	ENSRNOG00000027791;ENSRNOG00000042903	24705	24868	24.76
Cryab	Alpha-crystallin B chain	P23928	P23928	1608	ENSRNOG00000010524	24989	258284	255687
Marcks	Myristoylated alanine-rich C-kinase substrate	F1LMW7;P30009	F1LMW7;P30009	1062	ENSRNOG00000000579	201525	211626	215872
Hmgcs1	Hydroxymethylglutaryl-CoA synthase, cytoplasmic	P17425	P17425	1571	ENSRNOG00000016552	216845	216677	224181
Dhrs1		Q6AXY8	Q6AXY8	2234	ENSRNOG00000020264	218496	218166	220662
Scamp2		Q5U2U4	Q5U2U4	2066	ENSRNOG00000019136	223728	226656	231113
Dync1li2	Cytoplasmic dynein 1 light intermediate chain 2	Q5D023;Q62698;A0A096MKA1;A0A096MIY2	Q5D023;Q62698;A0A096MKA1;A0A096MIY2	1990	ENSRNOG00000025791	224382	234353	233009
Rai14	Ankycorbin	Q5U312-2;Q5U312	Q5U312-2;Q5U312	2075		228361	233317	241056
Stx7;LOC100910446	Syntaxin-7	O70257;M0R930;A0A0G2K6Y9	O70257;M0R930;A0A0G2K6Y9	1433	ENSRNOG00000015670;ENSRNOG00000048248	228463	230548	237721
Aip	AH receptor-interacting protein	Q5FWY5	Q5FWY5	2001	ENSRNOG00000022289	229305	232281	230431
Cobl	Protein cordon-bleu	A0A0G2K2Q1;D3ZUI5	A0A0G2K2Q1;D3ZUI5	233	ENSRNOG00000004281	230006	230966	230794
Lsp1		Q4QQV6	Q4QQV6	1954	ENSRNOG00000020300	232932	241359	245569
Basp1	Brain acid soluble protein 1	Q05175	Q05175	1858		232938	239655	247864
Fbn1		G3V9M6;F1M5Q4	G3V9M6	1344	ENSRNOG00000007302;ENSRNOG00000043219	233248	243521	239054
Esyt2		D3ZJ32	D3ZJ32	801	ENSRNOG00000032391	233639	231769	232309
Rnpep	Aminopeptidase B	G3V6V1;O09175	G3V6V1;O09175	1246	ENSRNOG00000006720	234068	226188	227026
Fat1		G3V9W9;A0A0G2K5L1	G3V9W9;A0A0G2K5L1	282	ENSRNOG00000030954	234561	221789	231701
Nutf2	Nuclear transport factor 2	P61972	P61972	1742	ENSRNOG00000018945	235547	23492	226061
Lepre1	Prolyl 3-hydroxylase 1	A0A0G2K199;Q9R1J8	A0A0G2K199;Q9R1J8	205		235552	241189	244812
Ptgfrn	Prostaglandin F2 receptor negative regulator	F1M790;Q62786	F1M790;Q62786	1172	ENSRNOG00000015655	235667	232255	228643
Stat1	Signal transducer and activator of transcription	F1M9D6;A0A0G2JX93	F1M9D6;A0A0G2JX93	129	ENSRNOG00000014079	235799	234812	231831
Rab23		D3ZRM5	D3ZRM5	845	ENSRNOG00000012629	238427	244791	243466
Lox	Protein-lysine 6-oxidase	P16636	P16636	1566	ENSRNOG00000014426	238522	242831	238881
Gosr2	Golgi SNAP receptor complex member 2	O35165	O35165	1416	ENSRNOG00000003506	238601	242119	242175
Epb41l3		A3E0T0;A0A0G2K1Q9;Q9JMB3;G3V874	A3E0T0;A0A0G2K1Q9;Q9JMB3;G3V874	218	ENSRNOG00000016724	239193	237099	237189
Ptk7		D3ZHG3	D3ZHG3	786	ENSRNOG00000039976	239733	244749	244131
Pycr1;Pycr2	Pyrroline-5-carboxylate reductase;Pyrroline-5-carboxylate reductase 2	D3ZXI0;Q6AY23	D3ZXI0;Q6AY23	895	ENSRNOG00000003267;ENSRNOG00000036682	239854	237954	240914
Pdia5	Protein disulfide-isomerase A5	Q5I0H9	Q5I0H9	2014		239974	249953	256685
Scpep1	Retinoid-inducible serine carboxypeptidase	Q920A6	Q920A6	2374	ENSRNOG00000002358	239984	232498	233727
Palm	Paralemmin-1	Q920Q0	Q920Q0	2378	ENSRNOG00000009760	240359	237042	234268
Psat1	Phosphoserine aminotransferase	A0A0G2K931;E9PSV5;A0A0G2KAC0	A0A0G2K931;E9PSV5;A0A0G2KAC0	344	ENSRNOG00000013971	240661	244791	241266
Fbln2		G3V6X1	G3V6X1	1249	ENSRNOG00000007338	241568	245071	244203
Smarca5;LOC100359912;Smarca1		F1LNL2;F1M7H3;D3ZIE5	F1LNL2;F1M7H3;D3ZIE5	1075	ENSRNOG00000003762;ENSRNOG00000018149;ENSRNOG00000021584	241594	243558	23907
Acadm	Medium-chain specific acyl-CoA dehydrogenase, mitochondrial	G3V796;P08503	G3V796;P08503	1264	ENSRNOG00000009845	241597	241391	239112
Tubb3	Tubulin beta-3 chain	Q4QRB4	Q4QRB4	1958	ENSRNOG00000017209	241657	243577	236166
Slc1a4	Amino acid transporter	Q76GL9	Q76GL9	2343	ENSRNOG00000005248	241936	248512	245689
Cadm1		Q6AYP5-2;A0A0G2JUT1;A0A5H1ZRU4;Q6AYP5	Q6AYP5-2;A0A0G2JUT1;A0A5H1ZRU4;Q6AYP5	78	ENSRNOG00000018778	242074	240712	233944
Itgav		F1LZX9;A0A0G2JVZ6	F1LZX9;A0A0G2JVZ6	105	ENSRNOG00000004912	242224	243313	239764
P3h4;Leprel4	Synaptonemal complex protein SC65	D4ABF0;Q64375	D4ABF0;Q64375	1007	ENSRNOG00000015787	242307	238565	235491
Palld	Palladin	F1M265;P0C5E3;D4A7X7;A0A0G2K046	F1M265;P0C5E3	1160	ENSRNOG00000000383;ENSRNOG00000010107	242515	242251	241242
Fam98a	Protein FAM98A	Q5FWT1	Q5FWT1	2000	ENSRNOG00000030328	242518	241382	234799
Pdgfrb	Platelet-derived growth factor receptor beta	Q05030	Q05030	1856	ENSRNOG00000018461	242585	24091	238444
Hspa12b		D3ZVM5;D3ZC55	D3ZVM5	884	ENSRNOG00000018019;ENSRNOG00000021244	243007	235737	239506
Ivd	Isovaleryl-CoA dehydrogenase, mitochondrial	P12007	P12007	1533	ENSRNOG00000009421	243857	24985	250972
		REV__A0A0G2K1J5;REV__Q6S399;REV__Q6S3A3;REV__Q6S3A4;REV__P30427-3;REV__P30427-2;REV__F7F9U6;REV__Q6S395;REV__Q6S396;REV__P30427-4;REV__Q6S3A5;REV__P30427;REV__Q6S3A0	REV__A0A0G2K1J5;REV__Q6S399;REV__Q6S3A3;REV__Q6S3A4;REV__P30427-3;REV__P30427-2;REV__F7F9U6;REV__Q6S395;REV__Q6S396;REV__P30427-4;REV__Q6S3A5;REV__P30427;REV__Q6S3A0	2464		244314	258361	25.99
Tomm40	Mitochondrial import receptor subunit TOM40 homolog	G3V8F5;Q75Q40	G3V8F5;Q75Q40	1311	ENSRNOG00000018556	244676	241038	243087
Rock2	Rho-associated protein kinase 2	F1LQT3;A0A0G2K5N6;Q62868	F1LQT3;A0A0G2K5N6;Q62868	284	ENSRNOG00000004496	244727	243686	244578
Col8a1		D4AC70	D4AC70	1016	ENSRNOG00000039668	244897	249954	247194
Lima1		F1LR10	F1LR10	1107	ENSRNOG00000019393	244958	245993	24506
Col5a1	Collagen alpha-1(V) chain	Q9JI03;G3V763;A0A0G2JX47	Q9JI03;G3V763;A0A0G2JX47	1259	ENSRNOG00000008749	244968	24784	23903
Ldhb	L-lactate dehydrogenase B chain	P42123	P42123	1678	ENSRNOG00000013000	245826	247247	245293
Hspa1a	Heat shock 70 kDa protein 1B;Heat shock 70 kDa protein 1A	P0DMW1;P0DMW0	P0DMW1;P0DMW0	1515		246712	243755	240692
Scfd2		Q5U2R9	Q5U2R9	2063	ENSRNOG00000026828	247028	245642	244748
Acaa2	3-ketoacyl-CoA thiolase, mitochondrial	A0A0G2K642;G3V9U2;P13437	A0A0G2K642;G3V9U2;P13437	288	ENSRNOG00000013766	247162	254797	247941
Col11a1	Collagen alpha-1(XI) chain	P20909-6;P20909-4;P20909-5;P20909-3;P20909;P20909-2	P20909-6;P20909-4;P20909-5;P20909-3;P20909;P20909-2	1592	ENSRNOG00000023148	249193	251758	248774
Cnn3	Calponin-3	P37397	P37397	1661	ENSRNOG00000011559	249248	253121	255349
Col3a1	Collagen alpha-1(III) chain	P13941	P13941	1548	ENSRNOG00000003357	249536	258567	259926
Ckb	Creatine kinase B-type	P07335	P07335	1491	ENSRNOG00000010872	249538	241877	23757
Hrsp12	Ribonuclease UK114	P52759	P52759	1710	ENSRNOG00000005437	249556	256622	248356
Col15a1		F1LPD0;A0A0G2JV12	F1LPD0;A0A0G2JV12	82	ENSRNOG00000039197	249773	250432	247413
Gstm2;Gstm4	Glutathione S-transferase Mu 2	P08010;Q5BK56;A0A0G2K4U2;A0A0G2K6L4;A0A0G2JZ09;P08009;F1LXL7;D3ZVQ8	P08010;Q5BK56;A0A0G2K4U2	1497	ENSRNOG00000018937;ENSRNOG00000019094;ENSRNOG00000019221;ENSRNOG00000047108	249774	248811	252681
Aldh18a1		D3ZIE9	D3ZIE9	792	ENSRNOG00000015267;ENSRNOG00000047305	252628	25302	252114
Gnas	Guanine nucleotide-binding protein G(s) subunit alpha isoforms short;Guanine nucleotide-binding protein G(s) subunit alpha isoforms XLas	P63095;P63095-2;Q63803;M0R9J4;G3V8E8;A0A0G2K526;A0A0G2JWA1;P63095-3;P38406;A0A0G2K795	P63095;P63095-2;Q63803;M0R9J4	1792	ENSRNOG00000010440;ENSRNOG00000047374	252654	252423	247594
RGD1560687;RGD1566189;Ftl1;Fam65b;Ftl1l1;LOC100359668;LOC100362384	Ferritin;Ferritin light chain 1;Protein FAM65B	M0R6L9;M0R5T8;P02793;Q7TP54;M0RCS3;F1M5T1;M0R597;D4ADM5	M0R6L9;M0R5T8;P02793;Q7TP54;M0RCS3;F1M5T1;M0R597	1365	ENSRNOG00000004662;ENSRNOG00000018804;ENSRNOG00000020843;ENSRNOG00000022941;ENSRNOG00000029082;ENSRNOG00000031506;ENSRNOG00000031540;ENSRNOG00000033776;ENSRNOG00000034150	253281	251992	252513
Mgst1	Microsomal glutathione S-transferase 1	P08011	P08011	1498	ENSRNOG00000007743	253658	252019	248311
Atp5j2	ATP synthase subunit f, mitochondrial	D3ZAF6	D3ZAF6	728	ENSRNOG00000027049	255825	253242	251268
Dlst	Dihydrolipoyllysine-residue succinyltransferase component of 2-oxoglutarate dehydrogenase complex, mitochondrial	G3V6P2;Q01205	G3V6P2;Q01205	1234	ENSRNOG00000005061	256308	250065	251968
Phgdh	D-3-phosphoglycerate dehydrogenase	O08651	O08651	1410	ENSRNOG00000019328	256736	255535	258404
Fkbp9	Peptidyl-prolyl cis-trans isomerase FKBP9	Q66H94	Q66H94	2197	ENSRNOG00000005478	259835	261266	26232
Asph		A0A096MJA9;A0A096MKE0;A0A0G2K2B5	A0A096MJA9;A0A096MKE0;A0A0G2K2B5	5	ENSRNOG00000007445	261697	261298	261323
P3h3		B5DFB0	B5DFB0	595	ENSRNOG00000016071	261777	260249	253673
Tpm1	Tropomyosin alpha-1 chain	A0A0G2JX64;P04692-6;Q91XN6;A0A0G2K7F7;P04692-3;P04692;Q63607	A0A0G2JX64;P04692-6;Q91XN6;A0A0G2K7F7;P04692-3;P04692;Q63607	125	ENSRNOG00000018184	262645	263617	254037
Ddah1	N(G),N(G)-dimethylarginine dimethylaminohydrolase 1	O08557	O08557	1406	ENSRNOG00000014613	265508	263542	265767
Sparc	SPARC	P16975	P16975	1567	ENSRNOG00000012840	266787	267722	266676
Thbs1		M0R979;A0A0G2JV24	M0R979;A0A0G2JV24	1382	ENSRNOG00000045829	267094	27131	265409
Tagln	Transgelin	A0A0G2JWK7;P31232	A0A0G2JWK7;P31232	122	ENSRNOG00000017628	268042	271008	271321
Fabp5	Fatty acid-binding protein, epidermal	P55053	P55053	1721	ENSRNOG00000049075	268315	267497	26694
Cd99		B4F7A5	B4F7A5	575	ENSRNOG00000050735	277074	276306	270577
Col1a1	Collagen alpha-1(I) chain	P02454;CON__Q862S4	P02454	1455	ENSRNOG00000003897	281046	286493	285721
Ak1	Adenylate kinase isoenzyme 1	P39069;A0A0G2K7Q6	P39069;A0A0G2K7Q6	1666		25.17	246253	245814
