# Supplementary material for: An In Vitro Model of Glioma Development
Source: Genes (Basel). 2023 Apr 27;14(5):990. doi: 10.3390/genes14050990 (PMC10217752; doi:10.3390/genes14050990)
Supplement: Supplementary file 1 [file genes-14-00990-s001.zip › Supplementary Table S2.xlsx]

## Sheet: Up in EVs from A-FC6 cells
Gene names	Protein names	Protein IDs	Majority protein IDs	id	Peptides	Razor + unique peptides	Unique peptides	Sequence coverage [%]	Unique + razor sequence coverage [%]	Unique sequence coverage [%]	Mol. weight [kDa]	Score	Intensity	iBAQ peptides	MS/MS count	LFQ intensity EVs from primary astrocytes_1	LFQ intensity EVs from primary astrocytes_2	LFQ intensity EVs from primary astrocytes_3	LFQ intensity EVs from A-FC6_1	LFQ intensity EVs from A-FC6_2	LFQ intensity EVs from A-FC6_3	=-LOG(P-value)	Difference
Col1a2	Collagen alpha-2(I) chain	F1LS40;A0A0G2KAN1;A0A0G2K5E8;P02466	F1LS40;A0A0G2KAN1;A0A0G2K5E8;P02466	367	51	51	51	53.6	53.6	53.6	129.63	323.31	9048200000	81	295	27.4477	27.5293	27.6695	17.1478	19.5256	17.9997	3.73965	9.32451
Flnb		D4A8D5;A0A0G2JXT8	D4A8D5;A0A0G2JXT8	143	99	94	91	51.4	50.3	48.6	275.31	323.31	16597000000	154	610	26.3647	26.6676	26.5311	21.143	20.0636	21.9642	3.21723	5.46424
Thbs1		M0R979;A0A0G2JV24	M0R979;A0A0G2JV24	1382	25	25	11	27.5	27.5	14.9	127.04	312.19	10341000000	69	154	28.5467	28.7741	28.8378	24.9004	24.7742	23.1311	2.819	4.45099
Ugdh	UDP-glucose 6-dehydrogenase	G3V6C4;O70199	G3V6C4;O70199	1222	24	24	24	66.1	66.1	66.1	54.886	131.95	5104600000	34	164	27.1557	26.9018	27.0196	23.4996	22.1965	23.127	3.30932	4.08467
Sptbn1		G3V6S0;A0A0G2K8W9;A0A0G2JZY6;F1MA36;Q9QWN8;A0A140UHX6	G3V6S0;A0A0G2K8W9;A0A0G2JZY6	341	86	86	85	46.9	46.9	46.4	273.31	323.31	9740900000	161	409	25.8925	25.639	26.0314	21.836	22.192	22.6287	3.84264	3.63538
Flna		C0JPT7	C0JPT7	607	122	122	115	61.8	61.8	59.8	280.49	323.31	41590000000	151	912	27.1731	27.1349	26.9046	23.9617	24.2628	23.677	4.09613	3.10367
Col3a1	Collagen alpha-1(III) chain	P13941	P13941	1548	30	30	24	27.6	27.6	22.3	138.93	302.95	2835700000	80	164	26.4204	26.6477	26.9238	23.6029	24.0593	23.7832	3.87659	2.84885
Tagln2	Transgelin-2	Q5XFX0;P37805;A0A0G2K6I5	Q5XFX0	2086	18	18	18	92.5	92.5	92.5	22.393	213.9	9126000000	14	129	27.2741	27.4995	27.1084	25.2215	24.6297	23.7907	2.50997	2.74668
Myo1c	Unconventional myosin-Ic	Q63355	Q63355	2149	27	27	27	29.9	29.9	29.9	119.81	195.45	5597500000	64	169	27.8999	27.8029	27.547	25.4517	25.3515	24.953	3.75799	2.49788
Sptan1	Spectrin alpha chain, non-erythrocytic 1	P16086;A0A0G2K1E7;A0A0G2JZ69;A0A0G2K1Y8	P16086;A0A0G2K1E7;A0A0G2JZ69;A0A0G2K1Y8	1561	97	97	1	52.2	52.2	0.6	284.63	323.31	11486000000	190	415	26.3693	26.2234	26.1658	24.3278	23.8925	23.1669	2.6921	2.45712
Hnrnpl		F1LQ48;F2Z3R2;F1LQ48-2;F1M040	F1LQ48;F2Z3R2;F1LQ48-2	1093	15	15	15	39.3	39.3	39.3	67.902	119.15	1965600000	25	97	25.4458	25.026	25.0823	22.1863	22.9801	23.1934	2.70314	2.39813
Rlc-a	Myosin regulatory light chain RLC-A	P13832	P13832	1546	12	12	3	80.2	80.2	36	19.895	127.91	4393400000	11	92	26.8	27.409	27.3063	25.5377	24.4343	24.4519	2.34521	2.36378
S100a6	Protein S100-A6	P05964	P05964	1480	7	7	7	66.3	66.3	66.3	10.035	70.436	9939500000	5	82	29.883	29.8539	29.3198	27.12	27.944	26.924	2.54058	2.35628
LOC100911597;Myh9	Myosin-9	G3V6P7;Q62812;B6RK61;G3V8B0;F1LRV9;G3V885;A0A0G2K484;F1LMU0;F1M8F6;A0A0G2K1V4;G3V6D8;A0A0G2K0F5;Q29RW1;P12847;P02563;P02564;G3V6E1	G3V6P7;Q62812	1236	121	121	101	58.6	58.6	49.1	226.41	323.31	51216000000	129	1154	28.5524	28.3057	28.4161	26.0453	26.3697	26.1947	4.33191	2.22146
Col5a2		F1LQ00	F1LQ00	1092	21	21	20	18.4	18.4	17.7	145.2	141.31	1422700000	94	84	25.7417	25.5083	26.0243	23.3108	23.8951	23.706	3.13024	2.1208
Akr1b1	Aldose reductase	P07943	P07943	1496	14	13	13	56.3	53.8	53.8	35.797	181.5	4105100000	21	111	27.0634	26.6661	26.9744	24.9735	25.0735	24.5432	3.26189	2.03793
Ap2a2	AP-2 complex subunit alpha-2	P18484;Q66HM2;A0A0G2K943	P18484;Q66HM2;A0A0G2K943	1578	21	21	15	32.1	32.1	23.2	104.04	123.61	1338600000	59	102	25.135	24.7889	24.6117	23.2835	22.2559	22.9211	2.40913	2.02502
Actn1	Alpha-actinin-1	Q9Z1P2;Q6T487;Q6GMN8;D3ZCV0	Q9Z1P2;Q6T487;Q6GMN8	2450	40	27	27	62.9	45.9	45.9	102.96	323.31	8345400000	58	228	26.3993	26.3294	26.3229	24.2105	24.2225	24.6343	3.83371	1.99478
Mrc2	C-type mannose receptor 2	F1LMA7;Q4TU93	F1LMA7;Q4TU93	1057	18	18	18	17.8	17.8	17.8	170.63	39.719	649230000	72	42	24.3694	23.9912	24.4182	21.9199	22.4968	22.6514	2.73047	1.90352
Tpm3	Tropomyosin alpha-3 chain	Q63610;Q63610-3	Q63610;Q63610-3	2162	23	23	5	62.1	62.1	15.7	29.006	323.31	14109000000	21	185	27.7031	27.5683	27.5956	25.9375	25.8589	25.5017	3.72471	1.85629
Snd1	Staphylococcal nuclease domain-containing protein 1	Q66X93;D4A8Y5	Q66X93;D4A8Y5	2208	31	31	31	46.1	46.1	46.1	101.95	130.26	3480000000	61	121	25.1362	24.9766	24.7557	23.6671	23.0306	22.6065	2.32019	1.85478
Sar1a		Q6AY18	Q6AY18	2236	4	4	2	21.7	21.7	11.6	22.399	18.383	540850000	11	18	25.6741	26.0491	25.6452	23.7611	24.0194	24.0717	3.46737	1.83876
Aars	Alanine--tRNA ligase, cytoplasmic	P50475	P50475	1703	20	20	20	29.1	29.1	29.1	106.79	171.83	1911100000	57	127	25.3848	25.4525	25.3186	23.5345	23.6878	23.4242	4.55279	1.83645
Myl6	Myosin light polypeptide 6	A0A0G2K6J5;B2GV99;Q64119;A0A0G2JWE1;D3ZHA7	A0A0G2K6J5;B2GV99;Q64119;A0A0G2JWE1	297	9	9	9	60.3	60.3	60.3	16.961	98.084	10850000000	11	112	28.7086	28.7643	28.5899	26.903	26.7579	26.9084	4.86631	1.83119
Copg1	Coatomer subunit gamma-1	Q4AEF8;A0A0G2K1F3	Q4AEF8;A0A0G2K1F3	1923	24	24	23	39.5	39.5	37.5	97.613	100.75	1670700000	50	114	25.3457	25.0626	25.2208	23.5065	23.8407	22.8032	2.34868	1.82623
Anxa6	Annexin;Annexin A6	Q6IMZ3;P48037	Q6IMZ3;P48037	2274	30	30	30	52.6	52.6	52.6	75.755	323.31	10821000000	50	209	28.0823	28.0209	28.0806	26.2111	26.3094	26.2708	6.066	1.79749
Aco2	Aconitate hydratase, mitochondrial	Q9ER34	Q9ER34	2397	26	26	26	43.7	43.7	43.7	85.432	237.24	4511200000	45	123	24.5154	24.183	23.4633	22.7315	21.7965	22.3043	1.90336	1.77645
Set;Pkn3	Protein SET	A0A0G2JSU3;Q63945;D3ZC07;Q63945-2;A0A0G2K5L9;D4A466	A0A0G2JSU3;Q63945;D3ZC07;Q63945-2	42	6	6	6	31.1	31.1	31.1	33.381	66.001	2038200000	12	48	27.2538	27.4762	27.6461	25.3244	25.3865	26.349	2.14226	1.77205
Rrbp1		F1M853	F1M853	1174	42	42	42	33.7	33.7	33.7	157.5	323.31	4291700000	116	193	23.7149	23.9159	22.9922	22.1581	22.3441	20.8725	1.49663	1.74942
Actb	Actin, cytoplasmic 1;Actin, cytoplasmic 1, N-terminally processed	P60711;A0A0G2K3K2;D3ZRN3	P60711;A0A0G2K3K2	1729	31	1	1	86.9	4.5	4.5	41.736	62.832	3691400000	23	53	27.7027	27.6664	26.9593	25.9126	25.8319	25.4704	2.44787	1.70451
Hspa9	Stress-70 protein, mitochondrial	F1M953;P48721	F1M953;P48721	1179	32	32	32	46.5	46.5	46.5	73.744	323.31	7203500000	43	218	25.7955	25.7837	25.6674	24.5133	23.5918	24.0414	2.49302	1.70004
Vcl	Vinculin	R9PXU6;A0A0G2K8V2;P85972	R9PXU6;A0A0G2K8V2;P85972	340	35	35	35	43.2	43.2	43.2	116.57	271.6	7769500000	86	208	26.7621	26.6982	26.7375	24.4539	25.4714	25.2449	2.25155	1.67582
Vcan	Versican core protein	Q9ERB4;Q9ERB4-3;Q9ERB4-2;D3ZFC3;D3Z9N6;D4A8Y6;A0A0G2K944	Q9ERB4;Q9ERB4-3;Q9ERB4-2;D3ZFC3;D3Z9N6;D4A8Y6	2398	21	21	21	9.7	9.7	9.7	300	158.51	3123100000	103	91	27.8868	27.9167	27.8104	26.1407	26.2455	26.2489	5.39483	1.65958
Kif5b	Kinesin-1 heavy chain	Q2PQA9;A0A0G2K070;G3V6L4;F1M8F2;A0A0G2K0Q2;Q6QLM7	Q2PQA9	1881	21	21	21	26.7	26.7	26.7	109.53	131.85	1634500000	67	99	25.408	25.1334	25.441	23.4789	23.2385	24.4279	1.89419	1.61237
Dpysl2	Dihydropyrimidinase-related protein 2	P47942;Q62950	P47942	1693	25	25	22	64.7	64.7	57	62.277	323.31	7032200000	34	181	26.4796	26.4599	26.4979	24.4735	25.0063	25.2577	2.60472	1.56666
Vim	Vimentin	P31000;G3V8C3;F1M7P4;P48675;Q6P725;P21807;CON__P08729;CON__Q9DCV7;G3V712;CON__Q3KNV1;P47819-2;Q6IG12;CON__Q6ISB0;P47819;CON__Q9NSB2;A7M746;D3ZSY5;Q6IG11;G3V7S2;A7M777;G3V8Q2;A0A0G2JUU5;A7M775;A0A1W2Q669;A0A0G2JUR6;A0A0U1RRN6;A0A0G2K4H7;P23565;P12839;A0A0G2K0I4;A0A1W2Q6C8;A0A0G2JUG1;P19527	P31000;G3V8C3	1641	54	54	50	83.3	83.3	81.3	53.732	323.31	90671000000	35	591	29.3503	29.4344	29.4287	27.6808	27.7962	28.0949	3.59294	1.54716
Calu	Calumenin	G3V6S3;Q3MID6;O35783	G3V6S3;Q3MID6;O35783	1240	16	16	16	64.4	64.4	64.4	37.063	162.67	5353700000	17	105	25.2768	25.2779	25.2596	24.1602	22.7905	24.2658	1.49325	1.53259
Ywhab	14-3-3 protein beta/alpha;14-3-3 protein beta/alpha, N-terminally processed	P35213-2;P35213	P35213-2;P35213	1650	12	10	8	52	48.4	41.8	27.822	223.31	2725300000	17	82	26.3829	26.1668	26.3797	25.0036	25.7367	23.7098	1.17623	1.49312
Actn4	Alpha-actinin-4	A0A0G2K013;Q9QXQ0;A0A0G2K5U9;Q8R4I6	A0A0G2K013;Q9QXQ0;A0A0G2K5U9	178	49	49	35	69.8	69.8	51.6	102.97	323.31	19227000000	60	435	26.979	27.0454	27.0846	25.5861	25.4538	25.6511	4.62926	1.47266
Hnrnpk;LOC100359916	Heterogeneous nuclear ribonucleoprotein K	Q5D059;P61980;M0R9K1	Q5D059;P61980;M0R9K1	1991	23	23	23	56.5	56.5	56.5	51.028	206.6	4886400000	27	180	26.1731	26.1961	26.0461	24.7438	25.0121	24.3537	2.72635	1.43521
Tubb5	Tubulin beta-5 chain	P69897;P69897-2	P69897;P69897-2	1807	25	6	5	69.8	19.4	16	49.67	126.59	12891000000	22	116	29.2002	29.0845	28.5751	27.7705	27.3004	27.5101	2.42736	1.42625
Pls3	Plastin-3	F1LPK7;Q63598;A0A0G2QC04;Q5XI38;A0A0G2K014	F1LPK7;Q63598	1086	20	20	20	42.7	42.7	42.7	70.748	159.97	1856500000	39	108	24.4583	24.4843	24.6743	23.1578	23.0033	23.2859	3.70372	1.38992
Pdia4	Protein disulfide-isomerase A4	G3V6T7	G3V6T7	1244	23	23	1	44.5	44.5	2.2	72.747	195.39	3556100000	42	152	24.284	24.3562	24.5251	23.0809	23.3416	22.5777	2.38426	1.38835
Serpinh1	Serpin H1	P29457	P29457	1634	21	21	1	55.6	55.6	3.1	46.517	288.88	14267000000	26	193	27.0337	27.0052	26.7546	25.5431	25.2932	25.8671	2.71422	1.36335
Hnrnpa2b1	Heterogeneous nuclear ribonucleoproteins A2/B1	F1LNF1;A7VJC2;A7VJC2-4;A7VJC2-2;F1LM82;A7VJC2-3	F1LNF1;A7VJC2;A7VJC2-4;A7VJC2-2;F1LM82;A7VJC2-3	469	19	19	19	59.9	59.9	59.9	37.297	323.31	7196700000	20	112	26.0219	25.832	25.4656	24.1637	24.8615	24.3884	2.11258	1.30196
Glrx3	Glutaredoxin-3	Q9JLZ1;A0A0G2K5P8;Q9JLZ1-2	Q9JLZ1;A0A0G2K5P8;Q9JLZ1-2	2420	7	7	7	29.4	29.4	29.4	37.849	77.142	614900000	20	29	24.4929	24.4751	24.1753	23.4644	23.1087	22.6858	2.1954	1.2948
Arhgdia	Rho GDP-dissociation inhibitor 1	Q5XI73	Q5XI73	2096	8	8	8	46.1	46.1	46.1	23.407	62.324	5799500000	15	94	26.8099	26.8002	27.1319	25.6587	25.575	25.6811	3.44502	1.27576
Rpn2	Dolichyl-diphosphooligosaccharide--protein glycosyltransferase subunit 2	A0A0G2K757;P25235	A0A0G2K757;P25235	308	17	17	17	44.3	44.3	44.3	69.122	234.86	3211500000	28	114	25.4079	25.1492	25.048	23.2407	24.4065	24.2124	1.5314	1.24852
2022-09-11	Septin-11	A0A0G2JUL7;B3GNI6-3;B3GNI6;B3GNI6-2	A0A0G2JUL7;B3GNI6-3;B3GNI6;B3GNI6-2	76	10	10	5	26.8	26.8	16.1	49.341	142.52	1855400000	26	62	26.2244	26.2994	26.1574	24.3372	26.1289	24.5203	1.01287	1.2316
Vat1	Synaptic vesicle membrane protein VAT-1 homolog	Q3MIE4	Q3MIE4	1899	16	16	16	45	45	45	43.118	167.77	11295000000	20	154	27.1495	27.2198	27.126	26.0586	25.916	25.8471	4.24321	1.22454
Ywhaq	14-3-3 protein theta	P68255	P68255	1803	10	8	8	44.5	37.6	37.6	27.778	196.3	2233000000	18	118	25.6603	25.9304	25.8289	24.5839	24.6549	24.5125	3.79183	1.22279
Lamp1	Lysosome-associated membrane glycoprotein 1	P14562;A0A0U1RRS9	P14562	1551	5	5	5	13.8	13.8	13.8	43.969	83.437	2958700000	19	58	27.5483	27.6264	27.9541	26.49	26.6502	26.3392	2.86411	1.21647
Gapdh;Gapdh-ps2;LOC685186;RGD1565368;RGD1564688	Glyceraldehyde-3-phosphate dehydrogenase	P04797;D3ZGY4;M0R590;M0R660;E9PTN6;A0A0G2K8S2;E9PTV9;A0A0G2K7M1;B1WBQ8;Q9ESV6;F1LUI2;D3ZQT0;F1M2N4;D3ZME3;Q498M9;D3ZEN2;F1LUV3;A0A0G2JYY8;F1M269;F1M8P6	P04797;D3ZGY4;M0R590;M0R660;E9PTN6	1467	19	19	14	64.9	64.9	42.3	35.828	313.64	28689000000	21	295	29.6203	29.5125	29.2772	28.4778	28.0795	28.2269	2.84418	1.20859
Tln1		G3V852;D3ZE09	G3V852	1304	82	82	73	47.6	47.6	43.4	269.67	323.31	12532000000	153	540	26.7471	26.745	26.7819	25.5877	25.6188	25.4671	4.82593	1.20016
Ctnna1		Q5U302;A0A0G2JYF7;D4A6H8;A0A0G2JY03	Q5U302;A0A0G2JYF7	2074	20	20	19	32.2	32.2	30.9	100.24	186.95	1276600000	55	62	24.8292	24.6877	24.5235	24.0878	23.3386	23.0406	1.67308	1.19115
Phb2	Prohibitin-2	A0A0G2KB63;Q5XIH7	A0A0G2KB63;Q5XIH7	373	11	11	11	46.5	46.5	46.5	33.168	86.531	1375500000	25	70	23.6193	23.2272	23.4353	23.279	21.348	22.1063	0.966915	1.18287
Lamp2	Lysosome-associated membrane glycoprotein 2	P17046	P17046	1568	3	3	3	9.2	9.2	9.2	45.155	10.801	874010000	18	35	26.4685	26.0383	26.3186	24.9303	24.8231	25.539	1.99813	1.17765
Ddx3y		A0A0G2K719;D3ZN21;D4ADE8;F1LQD1;Q64060	A0A0G2K719;D3ZN21	303	19	18	3	36.6	34.9	7.7	73.145	94.63	1441300000	41	81	24.9819	24.7506	24.7851	24.1572	23.2318	23.5979	1.87204	1.17688
Slc25a4	ADP/ATP translocase 1	Q6P9Y4;Q05962;A0A1W2Q605;D3ZB81	Q6P9Y4;Q05962	1859	14	14	7	48.3	48.3	22.8	32.904	46.676	3234300000	21	67	25.4755	25.4564	25.1034	24.5148	24.1981	23.9044	2.22432	1.13934
Flnc	Filamin-C	A0A0H2UHR7;D3ZHA0	A0A0H2UHR7;D3ZHA0	405	80	71	71	38.4	35.4	35.4	287.3	323.31	8351700000	160	407	25.3569	25.3556	25.2922	24.2013	24.0629	24.3807	3.53856	1.11996
Nars		F1LPV0;Q4KLM9;F1LML0	F1LPV0;Q4KLM9;F1LML0	1090	10	10	10	24	24	24	64.127	56.513	1312400000	30	90	24.6412	24.9312	24.6614	23.8667	23.2439	23.8289	2.10747	1.09812
Tubb4b	Tubulin beta-4B chain	G3V7C6;Q6P9T8	G3V7C6;Q6P9T8	1268	26	26	1	63.7	63.7	2.2	61.186	323.31	26025000000	24	367	29.0598	29.1076	28.7782	28.2081	27.7282	27.7356	2.34923	1.09123
Pcolce	Procollagen C-endopeptidase enhancer 1	O08628;Q5RJN2	O08628;Q5RJN2	1408	9	9	9	25.4	25.4	25.4	50.184	65.009	2800000000	26	68	27.8533	28.1854	28.1265	26.9261	26.767	27.2203	2.53088	1.08395
Mdh2	Malate dehydrogenase, mitochondrial	P04636	P04636	1463	14	14	14	54.7	54.7	54.7	35.683	173.39	5750100000	24	153	24.8829	24.6886	24.6447	23.3196	23.5495	24.1009	1.94953	1.0821
Apob	Apolipoprotein B-100;Apolipoprotein B-48	F1M6Z1;Q7TMA5	F1M6Z1;Q7TMA5	1169	4	2	2	1.2	0.5	0.5	509.69	7.0375	312600000	277	12	25.3391	25.49	25.2253	24.2188	24.1494	24.4542	3.07078	1.07734
Tuba1b	Tubulin alpha-1B chain	Q6P9V9	Q6P9V9	2317	25	25	0	59.2	59.2	0	50.151	323.31	42774000000	23	261	30.2219	30.2632	29.918	29.2256	28.8005	29.1988	2.42216	1.05937
Actg1	Actin, cytoplasmic 2;Actin, cytoplasmic 2, N-terminally processed	P63259	P63259	1796	31	31	1	86.9	86.9	4.5	41.792	323.31	289000000000	23	874	32.8308	32.7561	32.5962	31.7361	31.6528	31.634	3.80432	1.05342
Eif4a3	Eukaryotic initiation factor 4A-III;Eukaryotic initiation factor 4A-III, N-terminally processed	Q3B8Q2	Q3B8Q2	1891	9	8	8	23.1	20.9	20.9	46.84	79.262	1290000000	26	69	24.7074	24.8872	24.9183	23.804	24.0685	23.497	2.38294	1.04777
Tubb6		Q4QQV0	Q4QQV0	1952	19	10	8	60.6	38.7	33.6	50.059	104.78	1765600000	23	68	26.0551	25.9908	26.0525	24.8118	25.1104	25.0389	3.45832	1.04577
Stom		Q5XI04	Q5XI04	2089	8	8	8	35.9	35.9	35.9	31.378	113.32	322800000	17	25	25.2535	24.8391	24.6437	23.8049	23.5988	24.2091	1.82866	1.04119
Kpnb1	Importin subunit beta-1	F2Z3Q8;P52296	F2Z3Q8;P52296	1194	22	22	22	36.9	36.9	36.9	97.183	160.51	1849800000	44	126	24.922	24.8081	24.7685	23.7906	23.6768	23.943	3.48113	1.0294
Prdx2	Peroxiredoxin-2	A0A0G2JSH9;P35704	A0A0G2JSH9;P35704	25	8	8	8	56.6	56.6	56.6	21.797	34.998	3958000000	13	55	27.1766	27.3371	27.0531	26.3282	26.1296	26.0998	3.10986	1.00304
Myo1d	Unconventional myosin-Id	Q63357;A0A0G2K6E3	Q63357	2151	13	13	13	16.2	16.2	16.2	116.09	26.662	530170000	74	42	25.343	24.9364	24.3743	24.1573	23.6574	23.8387	1.46581	1.0001
Got2	Aspartate aminotransferase, mitochondrial	P00507	P00507	1451	16	16	16	45.8	45.8	45.8	47.314	129.8	4893600000	31	94	24.412	25.0296	24.8724	23.8994	23.798	23.6601	2.11975	0.985506
Arf4	ADP-ribosylation factor 4	P61751	P61751	1739	8	8	5	65.6	65.6	40	20.396	55.046	3076900000	11	73	27.6751	27.2454	27.1112	26.4049	26.2066	26.491	2.16944	0.976389
P4hb	Protein disulfide-isomerase	P04785	P04785	1466	25	25	25	53.4	53.4	53.4	56.951	323.31	15764000000	38	182	27.7742	27.5747	27.6964	26.4109	26.7965	27.0477	2.0607	0.930054
2022-09-02	Septin-2	Q91Y81	Q91Y81	2373	17	17	17	56.5	56.5	56.5	41.592	197.01	2506200000	22	114	25.5449	25.7045	25.5079	24.8398	24.33	24.8343	2.16023	0.917753
Pfn1	Profilin-1	P62963	P62963	1780	11	11	4	91.4	91.4	48.6	14.957	164.52	6217100000	9	126	27.2643	27.4086	27.3224	26.4131	26.4002	26.4294	4.55429	0.91755
Capzb	F-actin-capping protein subunit beta	Q5XI32;A0A0G2JYB1	Q5XI32;A0A0G2JYB1	2094	14	14	14	58.5	58.5	58.5	30.628	112.12	2527400000	19	94	25.7077	25.8378	25.9446	25.1268	24.5199	25.1852	1.77979	0.886073
Ptbp1	Polypyrimidine tract-binding protein 1	D3ZB30;A0A0G2JTV1;Q6P736;Q00438-2;Q00438	D3ZB30;A0A0G2JTV1;Q6P736;Q00438-2;Q00438	59	15	15	14	51.3	51.3	49.8	56.935	108.94	1908900000	22	100	24.4709	24.5631	24.2833	23.9046	23.4372	23.3228	1.96882	0.884236
Atic	Bifunctional purine biosynthesis protein PURH;Phosphoribosylaminoimidazolecarboxamide formyltransferase;IMP cyclohydrolase	O35567	O35567	1423	20	20	20	54.4	54.4	54.4	64.208	129.79	1594600000	36	75	24.8179	24.8901	24.6427	24.0056	24.1279	23.5926	2.10069	0.874842
Fdps	Farnesyl pyrophosphate synthase	F1LND7;A0A0G2JXT3;P05369;Q7TPK0	F1LND7;A0A0G2JXT3;P05369;Q7TPK0	142	11	11	11	41.6	41.6	41.6	40.803	198.97	1257400000	21	62	24.7171	24.4605	24.5549	24.1211	23.5718	23.4314	1.75296	0.869404
Hspd1	60 kDa heat shock protein, mitochondrial	P63039	P63039	1790	32	32	32	56.7	56.7	56.7	60.955	323.31	7692300000	36	205	25.4247	25.2304	25.0547	24.6556	24.3826	24.0777	1.91961	0.864662
Eef1d	Elongation factor 1-delta	Q68FR9;Q68FR9-2	Q68FR9;Q68FR9-2	2213	15	15	13	58.7	58.7	54.8	31.33	215.36	6787900000	20	104	26.8067	26.9993	27.105	26.2991	25.9654	26.0626	2.54436	0.861287
Ppp2r1a		Q5XI34	Q5XI34	2095	17	17	14	38	38	29.9	65.322	125.68	1451200000	39	116	25.0157	25.1256	25.2126	24.2663	24.2881	24.2499	3.89793	0.849914
Tuba1a;Tuba3a	Tubulin alpha-1A chain;Tubulin alpha-3 chain	P68370;Q68FR8	P68370;Q68FR8	1804	25	3	1	59.2	6.2	3.1	50.135	7.5363	923850000	23	41	25.6953	25.8772	25.2828	24.8562	24.7492	24.7541	2.01204	0.831912
Atp2a2	Sarcoplasmic/endoplasmic reticulum calcium ATPase 2	P11507-2;P11507;Q64578;A0A0G2K9N9;G3V9U7;D3ZHJ6;P18596-2;P18596	P11507-2;P11507	1526	25	25	25	28.1	28.1	28.1	109.68	149.95	2060700000	52	121	24.4373	24.5025	24.4228	23.4385	23.7047	23.7403	2.9597	0.826349
Prdx1	Peroxiredoxin-1	A0A0G2K3Z9;Q63716	A0A0G2K3Z9;Q63716	253	15	15	13	67.8	67.8	63.8	22.164	108.44	19746000000	16	137	28.2692	28.1315	28.4195	27.486	27.4575	27.4088	3.17221	0.822653
Ap2b1	AP-2 complex subunit beta	P62944;P62944-2	P62944;P62944-2	1778	19	19	8	22.7	22.7	9.8	104.55	93.943	2085000000	48	86	25.5438	25.3579	25.2676	24.8514	24.8348	24.0261	1.3472	0.819014
Fn1	Fibronectin;Anastellin	A0A096P6L8;P04937;P04937-3;P04937-2;P04937-4	A0A096P6L8;P04937;P04937-3;P04937-2;P04937-4	15	103	103	3	55.8	55.8	1.8	272.44	323.31	87160000000	116	999	30.1727	30.0557	30.1272	29.2905	29.6513	29.0051	1.87213	0.802912
Tpi1	Triosephosphate isomerase	P48500;A0A0G2JWJ4;A0A0G2JWU1	P48500;A0A0G2JWJ4;A0A0G2JWU1	1694	18	18	18	86.3	86.3	86.3	26.849	317.14	7296900000	17	163	27.5468	27.5589	27.5198	26.7516	26.6591	26.8777	3.57195	0.779032
LOC100360413;Eef1a1;LOC100360150	Elongation factor 1-alpha;Elongation factor 1-alpha 1	M0R757;P62630;F1M6C2;P62632	M0R757;P62630;F1M6C2	1370	25	25	25	52.4	52.4	52.4	50.107	292.61	41266000000	25	286	30.4257	30.3832	30.4799	29.6125	29.5442	29.828	2.98512	0.768051
Lmna	Prelamin-A/C;Lamin-A/C	G3V8L3;P48679;A0A0G2JTC5;Q6P6U3;A0A0G2K3R2;A0A1B0GWU9	G3V8L3;P48679;A0A0G2JTC5;Q6P6U3;A0A0G2K3R2;A0A1B0GWU9	1315	52	52	51	68.9	68.9	68.9	74.311	323.31	21708000000	46	420	26.3042	26.4119	26.3175	25.5627	25.6843	25.5223	3.65837	0.754783
Pdia6	Protein disulfide-isomerase A6	A0A0G2JSZ5;Q63081	A0A0G2JSZ5;Q63081	46	16	16	16	46.1	46.1	46.1	48.76	212.23	6966700000	26	130	25.8673	25.9191	26.0648	25.0988	25.3312	25.2559	2.8743	0.72175
Hnrnpm	Heterogeneous nuclear ribonucleoprotein M	F1LV13;F1M3D3;Q62826;Q62826-2;A0A0G2JVD4	F1LV13;F1M3D3;Q62826;Q62826-2	1141	25	25	25	46.4	46.4	46.4	73.721	170.39	4809000000	55	132	25.6918	25.5935	25.6156	25.0863	24.965	24.7162	2.48811	0.711102
Calm2		P0DP31;P0DP30;P0DP29;D4ABV5;M0RCJ6;Q5U206	P0DP31;P0DP30;P0DP29;D4ABV5	1516	5	5	5	65.1	65.1	65.1	16.837	73.329	6120000000	9	43	27.9341	27.8141	27.889	26.9919	26.9417	27.6241	1.44846	0.693173
Cops4	COP9 signalosome complex subunit 4	Q68FS2	Q68FS2	2215	10	10	10	32.5	32.5	32.5	46.289	50.11	872010000	28	54	24.61	24.7746	24.5998	24.1727	24.0205	23.8055	2.26954	0.661919
Cap1	Adenylyl cyclase-associated protein 1	Q08163;P52481	Q08163	1869	21	21	21	51.7	51.7	51.7	51.588	320.14	5239400000	32	135	26.1811	26.2396	26.3888	25.514	25.4793	25.8639	2.04166	0.650752
Gdi2	Rab GDP dissociation inhibitor beta	P50399	P50399	1701	21	21	17	66.1	66.1	53.3	50.537	248.42	4850800000	29	156	26.0565	25.8535	26.1936	25.6608	25.2607	25.2387	1.73059	0.647785
Anxa1	Annexin A1	P07150	P07150	1486	23	23	23	66.2	66.2	66.2	38.829	296.52	17962000000	26	231	28.4019	28.358	28.1911	27.681	27.646	27.7565	3.00653	0.622505
Hnrnpa3	Heterogeneous nuclear ribonucleoprotein A3	Q6URK4-2;E9PSU5;D4A6A2	Q6URK4-2;E9PSU5;D4A6A2	2338	19	19	2	43.1	43.1	3.9	37.086	209.48	4370400000	19	144	25.6159	25.4243	25.4247	25.0466	24.6683	24.8885	2.09115	0.620495
Iqgap1		G3V7Q7;F1LW74;D3ZCS4	G3V7Q7	1285	59	59	59	49.1	49.1	49.1	188.83	323.31	9105700000	95	389	26.4562	26.3752	26.271	25.7387	25.6291	25.893	2.55612	0.613841
Copb2	Coatomer subunit beta	O35142;A0A0G2K0P9	O35142	1415	17	17	17	28.3	28.3	28.3	102.55	93.909	2713500000	53	104	25.9863	26.1229	25.8524	25.4329	25.4745	25.2291	2.29874	0.608329
Fasn	Fatty acid synthase;[Acyl-carrier-protein] S-acetyltransferase;[Acyl-carrier-protein] S-malonyltransferase;3-oxoacyl-[acyl-carrier-protein] synthase;3-oxoacyl-[acyl-carrier-protein] reductase;3-hydroxyacyl-[acyl-carrier-protein] dehydratase;Enoyl-[acyl-carrier-protein] reductase;Oleoyl-[acyl-carrier-protein] hydrolase	P12785	P12785	1539	64	64	64	39.2	39.2	39.2	272.65	323.31	8237700000	134	379	26.3197	26.2328	26.1889	25.6625	25.5916	25.6774	3.68497	0.603317
Vdac1	Voltage-dependent anion-selective channel protein 1	Q9Z2L0	Q9Z2L0	2457	16	16	16	61.5	61.5	61.5	30.755	148.44	4725700000	18	114	25.6086	25.4259	25.0167	25.1739	24.643	24.4526	1.00268	0.593871
Atp5b	ATP synthase subunit beta;ATP synthase subunit beta, mitochondrial	G3V6D3;P10719	G3V6D3;P10719	1223	25	25	25	64.7	64.7	64.7	56.344	268.11	20917000000	28	244	26.9546	27.1796	27.1118	26.6509	26.4018	26.4202	2.32152	0.591018
Lars		Q5PPJ6	Q5PPJ6	2030	14	14	14	16.6	16.6	16.6	134.28	54.579	894850000	68	52	24.685	25.1667	24.8092	24.3567	24.6031	23.9536	1.15061	0.582517
Atp6v1a		D4A133;A0A1W2Q6N0	D4A133	922	13	13	13	27.7	27.7	27.7	68.264	77.509	1652500000	38	80	25.269	25.0798	25.3813	24.6615	24.6472	24.6805	2.55309	0.580256
Hnrnpa1;Hnrpa1	Heterogeneous nuclear ribonucleoprotein A1;Heterogeneous nuclear ribonucleoprotein A1, N-terminally processed	Q6P6G9;Q5I0M7;P04256;D4ACJ7;F1M2S4;A0A0G2K3G4	Q6P6G9;Q5I0M7;P04256	1461	16	15	15	51.1	51.1	51.1	33.619	151.72	2794000000	19	69	25.4072	25.3414	25.3906	24.6648	24.8518	24.8891	2.87972	0.577836
Wdr1	WD repeat-containing protein 1	Q5RKI0	Q5RKI0	2051	17	17	17	44.4	44.4	44.4	66.181	78.267	2922200000	35	78	25.9723	25.9519	25.8484	25.406	25.4676	25.2275	2.6192	0.55714
Nono	Non-POU domain-containing octamer-binding protein	Q5FVM4	Q5FVM4	1998	14	14	13	32.4	32.4	32.4	54.925	56.622	1798600000	26	89	25.4016	25.5185	25.4497	24.7691	24.921	25.0408	2.50959	0.546331
Ptrf	Polymerase I and transcript release factor	G3V8L9;P85125	G3V8L9;P85125	1316	13	13	13	35.7	35.7	35.7	43.908	230.48	3944300000	21	104	25.4135	25.335	25.2831	24.792	24.8751	24.7362	3.21733	0.542758
Coro1c	Coronin	G3V624	G3V624	1213	11	11	11	29.7	29.7	29.7	53.177	126.97	766470000	24	52	24.1566	24.1276	24.1658	23.9183	23.7407	23.1674	1.12184	0.541183
Ywhag	14-3-3 protein gamma;14-3-3 protein gamma, N-terminally processed	P61983	P61983	1743	11	8	8	49.4	42.9	42.9	28.302	147.36	3915800000	18	57	26.9281	26.7335	26.9991	26.4053	26.2649	26.3674	2.41778	0.541002
Itgav		F1LZX9;A0A0G2JVZ6	F1LZX9;A0A0G2JVZ6	105	9	9	9	13.2	13.2	13.2	115.58	47.32	560760000	61	40	24.6438	24.5728	24.3003	24.0901	23.8913	23.923	1.94007	0.537495
Ckap4		D3ZH41	D3ZH41	785	16	16	16	69.6	69.6	69.6	36.315	214.46	7278700000	23	131	26.2225	26.2073	26.1081	25.7652	25.4476	25.7382	2.09624	0.528957
Stip1	Stress-induced-phosphoprotein 1	O35814	O35814	1426	19	19	19	41.8	41.8	41.8	62.569	147.64	3450500000	41	132	25.2368	25.3722	25.3762	24.7358	24.7346	24.9449	2.47954	0.523312
Ipo5		D4A781;M0RB74;D4A634	D4A781;M0RB74	972	18	18	18	23.3	23.3	23.3	123.7	101.71	1110300000	58	63	24.2934	24.5005	24.3684	23.9131	24.1128	23.5708	1.43256	0.521856
Vps35		G3V8A5	G3V8A5	1308	18	18	18	28.3	28.3	28.3	91.726	67.709	2133900000	48	72	25.5671	25.5926	25.2587	24.7037	25.1019	25.0491	1.46859	0.521239
Uba1	Ubiquitin-like modifier-activating enzyme 1	Q5U300;A0A0G2K8A5	Q5U300	2073	28	28	28	34.7	34.7	34.7	117.79	221.55	3733000000	57	183	25.5764	25.6625	25.6072	25.1341	25.1921	24.9571	2.64547	0.520926
Clic4	Chloride intracellular channel protein;Chloride intracellular channel protein 4	G3V8C4;Q9Z0W7;F1M9X4;A0A0G2JTB6;Q811Q2	G3V8C4;Q9Z0W7	1309	13	13	13	67.2	67.2	67.2	28.669	160.02	2373000000	17	98	26.3409	26.4542	26.4315	25.922	25.6538	26.0883	1.78119	0.520836
Canx	Calnexin	P35565	P35565	1657	12	12	12	25.5	25.5	25.5	67.254	141.79	2551700000	36	80	25.6733	25.3387	25.2783	24.9389	24.7584	25.0397	1.60477	0.517794
Ywhae	14-3-3 protein epsilon	P62260	P62260	1752	18	18	17	72.9	72.9	69.8	29.174	163.29	7701700000	18	170	27.0277	27.0851	27.2013	26.5604	26.3492	26.8794	1.45432	0.508422
Nme1	Nucleoside diphosphate kinase A	Q05982	Q05982	1860	9	9	3	60.5	60.5	21.1	17.193	141.91	7343400000	13	114	27.6688	27.4521	27.7301	27.0235	26.9328	27.3717	1.48723	0.507696
Anp32e	Acidic leucine-rich nuclear phosphoprotein 32 family member E	Q5XIE0	Q5XIE0	2107	5	5	5	29.5	29.5	29.5	29.418	74.767	532940000	10	29	24.789	24.6094	24.4786	24.1356	24.1661	24.0633	2.21709	0.503932
Pcbp2		Q4V8F6;Q6AYU5	Q4V8F6;Q6AYU5	1966	6	6	3	25.4	25.4	11.9	35.346	76.326	2595200000	20	71	26.0648	26.169	25.7857	25.467	25.3745	25.706	1.50184	0.490679
Eef1g	Elongation factor 1-gamma	Q68FR6	Q68FR6	2212	16	16	16	43	43	43	50.06	100.18	5812100000	26	100	26.447	26.7537	26.5696	26.1173	25.8903	26.2959	1.53093	0.488878
G6pdx	Glucose-6-phosphate 1-dehydrogenase	P05370	P05370	1475	15	15	15	36.1	36.1	36.1	59.375	94.4	1515900000	35	67	24.8511	24.8207	24.5716	24.0156	24.2339	24.5482	1.26909	0.481887
Rhoc		B2RYP0;A0A0G2K6E0	B2RYP0;A0A0G2K6E0	552	8	8	3	42.5	42.5	20.2	22.036	72.029	1467800000	11	61	25.9451	25.8561	25.5294	25.3483	25.2106	25.3611	1.59465	0.470196
Thbs4	Thrombospondin-4	F1LMS5;A0A0G2K7L8;P49744	F1LMS5;A0A0G2K7L8;P49744	315	2	2	1	2.8	2.8	1.5	105.83	9.9468	465480000	42	15	25.6314	25.2608	25.5901	25.0283	24.9717	25.0918	1.71509	0.463481
Nedd4	E3 ubiquitin-protein ligase NEDD4	A0A0G2K0B4;A0A0G2K8P3;Q62940	A0A0G2K0B4;A0A0G2K8P3;Q62940	186	18	18	16	25.3	25.3	22.8	102.43	115.81	1910500000	48	89	25.3133	25.3447	25.1781	24.8417	24.524	25.0992	1.23344	0.45706
Dhx9		D4A9D6	D4A9D6	993	17	17	17	17	17	17	131.73	57.57	840330000	67	69	24.7547	24.3586	24.6155	24.3671	24.0469	23.9679	1.25162	0.448942
Rpl5;Rpl5l1	60S ribosomal protein L5	P09895;D3ZHP8	P09895;D3ZHP8	1512	14	14	14	47.1	47.1	47.1	34.458	150.61	5369300000	17	118	26.5232	26.3305	26.1886	25.802	26.1153	25.7949	1.43762	0.443372
Arpc4		B2RZ72	B2RZ72	564	3	3	3	20.2	20.2	20.2	19.667	13.325	1915800000	14	31	26.198	26.4036	26.3206	25.7419	25.762	26.0946	1.57208	0.441212
Eif2s1	Eukaryotic translation initiation factor 2 subunit 1	P68101	P68101	1802	12	12	12	40.6	40.6	40.6	36.108	62.496	1615200000	22	51	24.4798	24.3173	24.4509	24.0653	24.1385	23.7537	1.54679	0.430172
Cyfip1		A0A0G2K472;D4A8H8;D3ZX82;A0A0G2JT63	A0A0G2K472;D4A8H8	259	10	10	10	9.4	9.4	9.4	144.93	44.758	529800000	74	47	25.2179	24.951	25.2044	24.4241	24.9613	24.7162	1.12072	0.42388
Npm1	Nucleophosmin	P13084;P13084-2;F7FKF2	P13084;P13084-2	1540	12	12	8	36.3	36.3	28.1	32.56	185.11	4733400000	16	164	27.7371	27.7815	27.9664	27.2799	27.3608	27.5958	1.61521	0.416178
Camk2d	Calcium/calmodulin-dependent protein kinase type II subunit delta	P15791-5;P15791-2;P15791-6;P15791;P15791-7;P15791-3;P15791-4;F1M3F8;P11275;F1LZG4;A0A0G2JUV8	P15791-5;P15791-2;P15791-6;P15791;P15791-7;P15791-3;P15791-4	1559	11	11	8	31.8	31.8	23.4	54.19	45.061	924610000	27	56	25.6237	25.2997	25.5908	25.1216	25.1118	25.0805	1.74076	0.400082
Cand1	Cullin-associated NEDD8-dissociated protein 1	P97536	P97536	1841	32	32	32	36	36	36	136.36	150.73	2746200000	67	128	25.4877	25.2441	25.072	24.9528	24.7744	24.9336	1.33802	0.380952
Farp1	FERM, RhoGEF and pleckstrin domain-containing protein 1	F1LYQ8	F1LYQ8	1150	9	9	9	9.7	9.7	9.7	118.84	42.914	764960000	66	39	24.988	24.7958	24.9756	24.6343	24.3435	24.6397	1.51747	0.38061
Paics;LOC100359876	Multifunctional protein ADE2;Phosphoribosylaminoimidazole-succinocarboxamide synthase;Phosphoribosylaminoimidazole carboxylase	P51583;F8WFR8;A0A0G2K5S4	P51583;F8WFR8;A0A0G2K5S4	1705	12	12	12	40.7	40.7	40.7	47.096	72.057	1696600000	26	70	26.031	25.8282	25.7635	25.4801	25.3868	25.6614	1.48271	0.364789
Copa	Coatomer subunit alpha	G3V6T1	G3V6T1	1243	28	28	28	30.6	30.6	30.6	138.36	118.33	3474200000	76	128	25.5918	25.7408	25.3946	25.1712	25.1951	25.3305	1.42875	0.343481
Gsn	Gelsolin	Q68FP1-2;Q68FP1	Q68FP1-2;Q68FP1	2209	24	24	11	43.2	43.2	26.5	80.928	184.98	5094000000	36	142	27.4682	27.4642	27.6452	27.2727	27.0595	27.2476	1.68059	0.332586
Xpnpep1	Xaa-Pro aminopeptidase 1;Xaa-Pro aminopeptidase 1, N-terminally processed	A0A0G2JV31;O54975	A0A0G2JV31;O54975	83	10	10	10	20.9	20.9	20.9	74.667	25.899	634790000	41	36	23.8346	23.9587	24.0832	23.5885	23.6176	23.7039	1.80793	0.322165
Plec	Plectin	Q6S3A0;Q6S399;Q6S3A3;Q6S3A4;F7F9U6;Q6S395;Q6S396;Q6S3A5;P30427;A0A0G2K1J5;P30427-3;P30427-2;P30427-4	Q6S3A0;Q6S399;Q6S3A3;Q6S3A4;F7F9U6;Q6S395;Q6S396;Q6S3A5;P30427;A0A0G2K1J5;P30427-3;P30427-2;P30427-4	2332	211	211	211	51.3	51.3	51.3	533.82	323.31	31296000000	344	1210	26.4115	26.3566	26.3166	25.9226	26.2354	25.9666	1.46269	0.320044
Hsp90aa1	Heat shock protein HSP 90-alpha	P82995;D3ZXC7	P82995	1820	36	36	25	46.2	46.2	35.7	84.814	323.31	33466000000	38	350	29.4298	29.3942	29.3755	29.1556	29.0536	29.2292	2.04956	0.253734
Eef2	Elongation factor 2	P05197	P05197	1474	47	47	45	56.3	56.3	55.1	95.283	239.93	17538000000	53	318	27.4525	27.5559	27.3584	27.1878	27.2441	27.1831	1.84794	0.250587

## Sheet: Up in EVs from primary astrocyt
Gene names	Protein names	Protein IDs	Majority protein IDs	id	Peptides	Razor + unique peptides	Unique peptides	Sequence coverage [%]	Unique + razor sequence coverage [%]	Unique sequence coverage [%]	Mol. weight [kDa]	Score	Intensity	iBAQ peptides	MS/MS count	LFQ intensity EVs from primary astrocytes_1	LFQ intensity EVs from primary astrocytes_2	LFQ intensity EVs from primary astrocytes_3	LFQ intensity EVs from A-FC6_1	LFQ intensity EVs from A-FC6_2	LFQ intensity EVs from A-FC6_3	=-LOG(P-value)	Difference
Cdc42	Cell division control protein 42 homolog	Q8CFN2;Q8CFN2-2;A0A0G2JSM8;A0A0U1RS21;Q5RJS2;Q9JJL4	Q8CFN2;Q8CFN2-2;A0A0G2JSM8	2359	7	7	6	37.7	37.7	31.9	21.258	19.454	1068600000	9	47	25.6789	25.51	25.5448	25.8169	25.8615	25.7515	1.72989	-0.232064
Gnai2	Guanine nucleotide-binding protein G(i) subunit alpha-2	P04897;Q5EEY3;P10824;P59215-2;D3ZSS5;D4AA42;P29348;P59215	P04897;Q5EEY3	1468	18	18	14	57.7	57.7	46.5	40.499	259.77	5916800000	20	174	27.2336	27.0228	26.9409	27.3723	27.3207	27.4533	1.53096	-0.316317
Psma4	Proteasome subunit alpha type-4	P21670	P21670	1599	8	8	8	44.8	44.8	44.8	29.497	38.636	1913300000	14	47	26.1042	26.2505	26.4519	26.7393	26.4836	26.5672	1.2243	-0.327856
Pgam1	Phosphoglycerate mutase 1	P25113;P16290;F1M1Y1	P25113	1615	15	15	15	68.5	68.5	68.5	28.832	285.93	11577000000	15	171	26.7652	26.6717	26.6796	26.9557	26.908	27.3805	1.15447	-0.3759
Sf3b3		E9PT66	E9PT66	1042	17	17	17	17.9	17.9	17.9	135.55	93.497	1630500000	60	90	23.9389	24.267	24.1088	24.4246	24.4089	24.6409	1.48354	-0.386523
Psmd13	26S proteasome non-ATPase regulatory subunit 13	B0BN93	B0BN93	486	12	12	12	36.7	36.7	36.7	42.817	49.671	2020900000	26	68	25.1151	25.4478	25.1653	25.7152	25.5266	25.7364	1.55742	-0.416659
Srsf7		D4A720	D4A720	969	8	8	7	30.7	30.7	30.7	27.377	25.981	1567300000	14	48	26.044	25.8815	25.701	26.3303	26.2936	26.2937	1.90187	-0.430379
Tpp2	Tripeptidyl-peptidase 2	Q64560	Q64560	2189	10	10	10	9.7	9.7	9.7	138.29	27.721	678720000	68	56	24.2975	24.8754	24.4598	25.0372	24.9694	24.9345	1.17358	-0.436103
Eif3m	Eukaryotic translation initiation factor 3 subunit M	D3ZAZ0	D3ZAZ0	737	8	8	8	29.7	29.7	29.7	42.516	30.766	715780000	22	49	24.5365	24.79	24.2658	25.1766	24.91	24.8146	1.10211	-0.436268
LOC100360491;Rpl13;RGD1563145	60S ribosomal protein L13	D3ZRM9;P41123;A0A0G2JYG9;F1M2E9;D3ZD02	D3ZRM9;P41123;A0A0G2JYG9;F1M2E9;D3ZD02	846	8	8	8	30.8	30.8	30.8	24.202	150.14	4747500000	13	42	27.1422	27.1649	27.1798	27.502	27.7017	27.6207	2.78403	-0.445875
Shmt2	Serine hydroxymethyltransferase	Q5U3Z7	Q5U3Z7	2083	19	19	18	51	51	51	55.764	114.76	4123200000	33	99	25.2712	25.3352	25.1522	25.6637	25.3871	26.0478	1.05503	-0.446665
Gnai3	Guanine nucleotide-binding protein G(k) subunit alpha	P08753	P08753	1506	9	5	5	31.1	19.8	19.8	40.522	29.497	751740000	17	41	25.2315	25.1765	25.0454	25.5932	25.5724	25.6439	2.80357	-0.452028
St13	Hsc70-interacting protein	P50503	P50503	1704	9	9	9	23.6	23.6	23.6	41.279	87.972	2672400000	16	66	25.6413	25.639	25.4723	26.0121	25.9043	26.2025	1.93074	-0.455392
Eif2s3	Eukaryotic translation initiation factor 2 subunit 3	P81795;A0A096MJB9;A0A1P0QU16	P81795	1818	12	12	3	37.3	37.3	8.9	51.079	136.17	2433100000	25	97	25.1963	25.1136	24.8359	25.6094	25.188	25.7579	1.09076	-0.469812
Hspg2		F1LTJ5	F1LTJ5	1132	55	55	55	34.5	34.5	34.5	263.11	323.31	8311000000	112	332	26.5351	26.6682	26.8234	27.1024	27.006	27.3445	1.65762	-0.475447
Cct6a		Q3MHS9;Q6AYJ7	Q3MHS9	1897	13	13	13	33.1	33.1	33.1	58.017	65.321	3308500000	28	70	26.6836	26.6882	26.4803	26.9839	27.1949	27.1269	2.19647	-0.484538
Dars	Aspartate--tRNA ligase, cytoplasmic	P15178	P15178	1554	14	14	14	34.1	34.1	34.1	57.126	50.716	1777000000	38	65	24.7121	24.9061	24.6303	25.1396	25.0628	25.5153	1.40858	-0.489705
Prmt1	Protein arginine N-methyltransferase 1	A0A0G2K9I8;Q63009;F1LWG2	A0A0G2K9I8;Q63009	352	11	11	11	41.1	41.1	41.1	40.503	38.398	1119900000	22	59	24.0646	24.2351	23.9709	24.556	24.5163	24.668	2.26255	-0.4899
Ldha	L-lactate dehydrogenase A chain	P04642;H9N9H4;Q6AYX2;P19629	P04642	1464	23	23	20	69.9	69.9	66	36.45	318.34	21695000000	24	241	27.7076	27.6877	27.6742	28.2039	27.9644	28.3782	1.82513	-0.492322
Atp5a1	ATP synthase subunit alpha, mitochondrial;ATP synthase subunit alpha	P15999;F1LP05;A0A0G2K099	P15999;F1LP05;A0A0G2K099	1077	23	23	23	47.6	47.6	47.6	59.753	323.31	15514000000	36	177	27.7622	27.9877	27.6597	28.3106	28.6588	27.9172	0.981543	-0.492325
Cct4	T-complex protein 1 subunit delta	Q7TPB1	Q7TPB1	2350	21	21	21	46.9	46.9	46.9	58.099	112.26	3010100000	38	145	25.4889	25.4413	25.3769	25.9781	25.8027	26.1308	2.22694	-0.534876
Psmd1	26S proteasome non-ATPase regulatory subunit 1	A0A0G2JTW5;G3V8B6;O88761	A0A0G2JTW5;G3V8B6;O88761	60	14	14	14	22.2	22.2	22.2	105.62	51.474	1148500000	51	55	24.5309	24.7249	24.586	25.2507	24.7429	25.4555	1.14762	-0.535786
Psma3	Proteasome subunit alpha type-3	P18422	P18422	1577	8	8	8	38	38	38	28.419	71.682	2902000000	15	67	26.2695	26.1544	26.6088	26.7242	26.9476	26.9919	1.5669	-0.543636
Pgk1	Phosphoglycerate kinase 1	P16617;M0R6Y8;Q5XIV1;A0A096MJL6	P16617	1565	23	23	23	72.4	72.4	72.4	44.538	323.31	13867000000	31	185	26.6555	26.435	26.4396	27.0589	26.9275	27.1795	2.21519	-0.545275
Cct5	T-complex protein 1 subunit epsilon	Q68FQ0	Q68FQ0	2210	24	24	24	62.3	62.3	62.3	59.536	146.14	3828800000	39	166	25.4528	25.3549	25.3063	26.0288	25.799	25.9393	2.64229	-0.551023
Itga3		D3ZCG9;D3ZQM3	D3ZCG9;D3ZQM3	744	9	9	9	11.5	11.5	11.5	117.01	55.619	1545500000	42	48	26.6806	26.476	26.0848	26.9515	27.0023	26.9686	1.48044	-0.560335
Anxa7	Annexin	Q6IRJ7	Q6IRJ7	2278	13	13	13	35.4	35.4	35.4	50.019	76.202	2407300000	25	77	25.2285	25.3707	25.2241	26.1291	26.0076	25.379	1.11748	-0.564105
Psmd3		Q5U2S7	Q5U2S7	2064	17	17	17	37.4	37.4	37.4	60.687	77.379	2101700000	39	98	25.0537	25.0542	24.8583	25.4379	25.5043	25.7203	2.20637	-0.565453
Rps23;RGD1563705;RGD1563570	40S ribosomal protein S23	P62268;F1LTW8;D4A9Q3	P62268;F1LTW8;D4A9Q3	1753	4	4	4	28.7	28.7	28.7	15.807	10.08	1012000000	8	27	26.2833	26.2179	26.2247	26.9082	26.9196	26.6188	2.33021	-0.573545
Eif3l	Eukaryotic translation initiation factor 3 subunit L	G3V7G9	G3V7G9	1270	10	10	10	34.8	34.8	34.8	45.082	111.04	914260000	24	40	24.5778	24.694	24.6866	25.3973	25.1332	25.1505	2.45306	-0.574202
Tmed7	Transmembrane emp24 domain-containing protein 7	D3ZTX0	D3ZTX0	864	4	4	4	20.4	20.4	20.4	25.479	17.323	1022400000	13	23	25.1579	24.9226	24.5498	25.6155	25.1571	25.5808	1.17251	-0.574369
Psmb5	Proteasome subunit beta type;Proteasome subunit beta type-5	G3V7Q6;P28075	G3V7Q6;P28075	1284	11	11	11	45.2	45.2	45.2	28.559	159.85	4365800000	18	124	26.5136	26.364	26.5797	26.911	26.9872	27.2874	1.92641	-0.576093
Anxa4	Annexin;Annexin A4	Q5U362;P55260	Q5U362;P55260	2079	16	16	16	63.9	63.9	63.9	35.893	286.08	3158500000	22	122	26.2129	26.2808	26.1295	26.9061	26.8383	26.6165	2.39073	-0.579254
Gpi	Glucose-6-phosphate isomerase	Q6P6V0	Q6P6V0	2302	16	16	12	41.4	41.4	30.8	62.826	250.89	3777400000	35	129	25.3652	25.5614	25.8279	25.9343	26.111	26.5279	1.2849	-0.606253
Ruvbl1	RuvB-like 1	P60123;A0A0G2K0H9	P60123	1727	8	8	8	25.2	25.2	25.2	50.213	98.766	758990000	24	47	24.4813	24.7908	24.29	24.8139	25.4222	25.157	1.25294	-0.610344
Cct8		D4ACB8	D4ACB8	1017	27	27	27	53.5	53.5	53.5	59.588	161.22	6589900000	40	207	25.8856	25.9353	25.8796	26.3994	26.388	26.7682	2.09534	-0.618401
Vcp	Transitional endoplasmic reticulum ATPase	P46462	P46462	1686	36	36	36	55	55	55	89.348	298.28	10262000000	48	308	27.2111	27.2002	27.2011	27.7808	27.6584	28.0727	2.17112	-0.633164
Snrnp200	U5 small nuclear ribonucleoprotein 200 kDa helicase	M3ZCQ2;F1LNJ2	M3ZCQ2;F1LNJ2	1074	16	16	16	10.3	10.3	10.3	244.53	76.382	891650000	129	47	23.8915	23.6464	24.0121	24.4324	24.4009	24.6213	2.11674	-0.634895
Psma2	Proteasome subunit alpha type-2	P17220	P17220	1570	5	5	5	34.6	34.6	34.6	25.926	40.559	1044900000	16	55	24.8399	25.3156	25.3349	25.5618	25.6532	26.1868	1.18228	-0.637141
Nop58	Nucleolar protein 58	Q9QZ86;Q5PPK6	Q9QZ86;Q5PPK6	2430	14	14	14	36.1	36.1	36.1	60.07	72.707	701490000	27	48	23.6855	23.493	23.0583	23.7078	24.5342	23.9301	0.978957	-0.645088
Rpl26;Rpl26-ps2	60S ribosomal protein L26	G3V6I9;D4A1Z2;P12749;D4AE42;D3ZSF2	G3V6I9;D4A1Z2;P12749	1230	7	7	7	38.6	38.6	38.6	17.258	12.711	2536000000	9	35	26.5132	26.3109	26.0949	26.8369	26.6869	27.3476	1.30508	-0.650771
Taldo1	Transaldolase	Q9EQS0	Q9EQS0	2393	11	11	11	28.8	28.8	28.8	37.46	70.542	3082300000	24	78	24.645	24.6114	24.9278	25.3927	25.5656	25.2362	2.07773	-0.670076
Rpl7	60S ribosomal protein L7	B0K031;P05426;Q7TP62;F1LUE9	B0K031;P05426	508	12	12	12	43.1	43.1	43.1	30.313	89.527	6359400000	17	125	27.0101	26.2096	26.8697	26.8998	27.5011	27.727	0.908551	-0.679477
Hist1h4b	Histone H4;Osteogenic growth peptide	P62804	P62804	1764	13	13	13	61.2	61.2	61.2	11.367	163.22	92313000000	6	183	30.9235	31.1994	31.2942	32.1259	31.7716	31.5599	1.57078	-0.680105
Lgals1	Galectin-1	P11762	P11762	1528	12	12	12	74.8	74.8	74.8	14.857	323.31	20371000000	10	208	28.0911	28.2209	28.0462	28.7369	28.5474	29.166	1.66742	-0.697351
Gnb2	Guanine nucleotide-binding protein G(I)/G(S)/G(T) subunit beta-2	P54313	P54313	1716	13	7	5	60	38.8	30.9	37.331	78.553	2605800000	13	80	26.6633	26.6404	26.3937	27.4241	27.0492	27.3589	2.10402	-0.71161
Rpl6	60S ribosomal protein L6	P21533;F1LQS3;A0A0G2KBA1	P21533;F1LQS3;A0A0G2KBA1	1104	13	13	13	34.9	34.9	34.9	33.561	136.33	6079700000	18	84	26.7703	26.7976	26.8119	27.3931	27.6643	27.4839	3.06185	-0.72051
Pfkl	ATP-dependent 6-phosphofructokinase, liver type	P30835	P30835	1639	11	10	8	19	16.5	14	85.338	64.267	1608100000	39	55	25.558	25.5242	25.5987	26.2707	26.3009	26.2936	5.19875	-0.728066
Hnrnpu		Q6IMY8;A0A0G2JZ52	Q6IMY8;A0A0G2JZ52	2273	19	19	19	29.6	29.6	29.6	87.731	126.91	5789200000	47	155	25.9742	25.8005	25.7153	26.4475	26.3778	26.8673	1.89747	-0.734182
Hnrnpc	Heterogeneous nuclear ribonucleoprotein C	A0A0G2K7B3;A0A0G2JXW4;G3V9R8;A0A140TAI3	A0A0G2K7B3;A0A0G2JXW4;G3V9R8;A0A140TAI3	145	8	8	8	30.7	30.7	30.7	33.056	52.977	2104500000	23	71	25.6288	25.2717	25.0677	26.0302	25.7965	26.3444	1.49002	-0.7343
Psma7	Proteasome subunit alpha type-7	A0A0G2K0W9;P48004-2;P48004;F1M6I7	A0A0G2K0W9;P48004-2;P48004	197	11	11	11	50.8	50.8	50.8	27.855	82.254	4002300000	16	94	26.4473	26.3457	26.3957	27.145	26.9477	27.329	2.54726	-0.744343
Got1	Aspartate aminotransferase, cytoplasmic	P13221	P13221	1541	14	14	14	42.1	42.1	42.1	46.428	197.88	1814200000	27	50	24.5935	24.455	24.4996	25.7173	24.7394	25.3401	1.22414	-0.749568
Hspa8;LOC102549957;LOC680121	Heat shock cognate 71 kDa protein	P63018;D4A4S3;M0RCB1;M0R8M9;F1LZI1;A0A0G2JVI3	P63018;D4A4S3;M0RCB1;M0R8M9;F1LZI1;A0A0G2JVI3	1786	34	32	22	61.8	61.8	47.7	70.87	323.31	34976000000	37	375	28.3129	28.3948	28.318	29.2132	29.0086	29.1259	3.54671	-0.774024
Hist1h2ac;Hist1h2ak;H2afj;LOC680322;Hist1h2af;LOC100910554	Histone H2A;Histone H2A.J;Histone H2A type 3;Histone H2A type 1-E;Histone H2A type 1-C;Histone H2A type 1;Histone H2A type 1-F;Histone H2A type 4	G3V9C0;D3ZVK7;A9UMV8;Q4FZT6;P0C170;P0C169;P02262;M0RDM4;Q6I8Q6;M0RCL5;Q64598;Q00728	G3V9C0;D3ZVK7;A9UMV8;Q4FZT6;P0C170;P0C169;P02262;M0RDM4;Q6I8Q6;M0RCL5;Q64598;Q00728	471	7	7	0	59.2	59.2	0	14.135	296.28	41392000000	7	99	31.3069	30.8686	31.0149	32.1159	31.5823	31.8176	1.73923	-0.775127
Hspb1	Heat shock protein beta-1	G3V913;P42930	G3V913;P42930	1329	9	9	9	77.7	77.7	77.7	22.807	68.58	3378700000	13	42	26.1702	26.368	26.2232	26.9318	26.9954	27.1628	2.98818	-0.776186
Tcp1	T-complex protein 1 subunit alpha	P28480;A0A096MJA0	P28480;A0A096MJA0	1629	23	23	23	47.3	47.3	47.3	60.359	148.4	5667900000	35	197	26.5925	26.2283	26.1551	27.1069	26.936	27.2745	2.02375	-0.7805
Lamb1		D3ZQN7	D3ZQN7	841	24	24	24	17.5	17.5	17.5	197.39	158.16	3258800000	97	120	25.536	26.1273	26.1771	26.5566	26.7242	26.974	1.5512	-0.804779
Psmb1	Proteasome subunit beta type;Proteasome subunit beta type-1	Q6PDW4;P18421	Q6PDW4;P18421	2325	9	9	9	54.2	54.2	54.2	26.407	143.35	927580000	14	44	24.7731	25.013	25.2409	25.8664	25.7978	25.7867	2.3795	-0.807976
Lrp1		G3V928	G3V928	1331	64	64	64	18.6	18.6	18.6	504.88	323.31	8085500000	253	415	25.8192	25.9536	25.8862	26.704	26.654	26.7927	3.9158	-0.830566
Psmb2	Proteasome subunit beta type-2	P40307	P40307	1670	8	8	8	41.8	41.8	41.8	22.912	93.094	2153400000	12	59	26.3282	26.5588	26.8647	27.1785	27.4605	27.6137	1.8454	-0.8337
LOC100363469;Rps24	40S ribosomal protein S24	A0A0H2UHH9;D4ACJ1;P62850-2;P62850-3;P62850	A0A0H2UHH9;D4ACJ1;P62850-2;P62850-3;P62850	389	3	3	3	26	26	26	15.197	11.562	2070000000	7	42	25.9176	25.9439	26.4652	27.1495	26.9955	26.6846	1.68613	-0.834316
Ruvbl2		G3V8T5	G3V8T5	1322	14	14	14	35.9	35.9	35.9	51.112	43.888	1228100000	29	62	24.6934	24.698	24.6151	25.4722	25.4997	25.5568	4.66901	-0.840746
Cct3	T-complex protein 1 subunit gamma	Q6P502	Q6P502	2295	26	26	26	60.2	60.2	60.2	60.646	118.9	6052700000	38	176	25.9264	26.1368	25.9744	27.0923	26.8208	26.6642	2.41956	-0.846616
Psma1	Proteasome subunit alpha type-1	P18420	P18420	1576	11	11	11	46.8	46.8	46.8	29.517	76.931	2656500000	18	79	26.0962	26.0349	26.0628	27.1047	26.7622	26.882	2.95058	-0.851676
Psmc4	26S protease regulatory subunit 6B	Q63570	Q63570	2160	11	11	11	40.2	40.2	40.2	47.408	74.363	1391500000	26	55	26.2989	25.729	25.7204	26.4779	26.6637	27.1796	1.40673	-0.857608
Psmd6		Q6PCT9	Q6PCT9	2319	13	13	13	39.8	39.8	39.8	45.598	63.637	1115100000	29	71	24.0802	24.1366	24.0372	24.8797	24.7322	25.2152	2.37986	-0.857704
Myof		D4ACN7;A0A0G2K695	D4ACN7;A0A0G2K695	292	48	48	47	30.7	30.7	30	233.38	323.31	5367300000	137	249	25.1453	25.1884	24.9646	25.9638	25.8356	26.1074	2.94752	-0.869489
Hist2h3c2;Hist1h3e	Histone H3	D3ZJ08;M0RBX6;A0A0G2K0N8;A0A0G2K9I5;A0A0G2K5X7	D3ZJ08;M0RBX6;A0A0G2K0N8	799	8	8	1	51.5	51.5	23.5	15.388	262.76	27616000000	6	67	29.968	29.8101	30.5466	30.9146	30.7255	31.3118	1.43975	-0.87572
Tkt	Transketolase	P50137;G3V826	P50137;G3V826	1699	23	23	23	53.1	53.1	53.1	67.643	160.65	4682400000	34	115	25.8179	25.668	25.9474	26.7023	26.551	26.8096	2.86888	-0.876487
Cct7		D4AC23	D4AC23	1014	19	19	19	44.5	44.5	44.5	59.658	107.17	3121500000	36	149	25.5464	25.3436	25.3434	26.3142	26.1097	26.4797	2.66617	-0.890061
Atl3	Atlastin-3	A0A0G2JSS9;Q0ZHH6-2;Q0ZHH6	A0A0G2JSS9;Q0ZHH6-2;Q0ZHH6	41	9	9	9	23.3	23.3	23.3	60.249	36.322	637400000	26	50	23.5274	23.6521	23.1971	24.2893	24.1315	24.6544	1.92142	-0.899532
Rab14	Ras-related protein Rab-14	P61107;B0BMW0;A0A1B0GWR3	P61107;B0BMW0	475	8	8	8	54	54	54	23.927	60.006	679520000	16	55	24.0334	24.0647	24.0372	25.0823	24.6406	25.1479	2.33317	-0.91181
LOC684828		M0R7B4	M0R7B4	1371	8	8	1	30.5	30.5	7.3	22.233	25.132	15191000000	12	59	27.9025	27.9669	28.0336	28.7249	28.9212	29.0147	3.22364	-0.919252
Cyb5r3	NADH-cytochrome b5 reductase 3;NADH-cytochrome b5 reductase 3 membrane-bound form;NADH-cytochrome b5 reductase 3 soluble form	P20070-3;P20070;P20070-2	P20070-3;P20070;P20070-2	1586	9	9	9	56.1	56.1	56.1	31.591	94.986	2223000000	16	83	24.9675	24.9259	24.5324	25.7256	25.8056	25.6947	2.55146	-0.933352
Psma6	Proteasome subunit alpha type-6	P60901;A0A0G2K0D7	P60901;A0A0G2K0D7	1732	12	12	12	53.3	53.3	53.3	27.399	62.813	4879300000	17	93	26.6328	26.7891	26.8554	27.6853	27.5117	27.906	2.6928	-0.941895
Rpl10;Rpl10l	60S ribosomal protein L10	Q6PDV7;D4A1P2	Q6PDV7;D4A1P2	2323	11	11	11	50	50	50	24.604	80.759	3339800000	12	124	25.8458	25.7696	25.9484	26.6406	26.9912	26.835	2.97799	-0.967602
Ptges3;Ptges3l1	Prostaglandin E synthase 3	P83868;Q5PQL9	P83868;Q5PQL9	1821	6	6	6	41.9	41.9	41.9	18.721	18.621	1252700000	9	28	25.6758	24.2644	25.308	25.9825	25.9451	26.2574	1.05992	-0.978925
Dnaja1	DnaJ homolog subfamily A member 1	P63036	P63036	1789	9	9	9	35.3	35.3	35.3	44.868	66.232	849050000	24	46	24.8069	24.641	24.789	25.8857	25.7124	25.6167	3.33018	-0.99262
Itgb1	Integrin beta-1	A0A0G2JSK5;P49134	A0A0G2JSK5;P49134	30	22	22	22	33.3	33.3	33.3	88.344	197.81	3553900000	39	132	25.9556	25.977	25.926	27.033	26.8826	26.954	4.58825	-1.00366
Rpl4	60S ribosomal protein L4	Q6P3V9;P50878	Q6P3V9;P50878	2293	20	20	20	42.5	42.5	42.5	47.3	196.39	10954000000	25	172	26.8812	26.7833	26.6087	27.7812	27.6861	27.8181	3.45597	-1.00408
Snrpd1		B2RZB7	B2RZB7	567	2	2	2	27.7	27.7	27.7	13.281	36.393	475710000	5	18	24.0912	23.9558	24.213	25.371	25.0806	24.8338	2.37325	-1.00843
Ssb;LOC680385	Lupus La protein homolog	P38656;Q66HM7;D3ZLH9	P38656;Q66HM7;D3ZLH9	1662	8	8	8	19	19	19	47.777	79.58	850320000	30	35	24.0208	24.336	24.1153	24.9195	25.1029	25.4883	2.20937	-1.01286
LOC100362298;Rps18;LOC100912024	40S ribosomal protein S18	A0A0H2UHT6;D3ZM33;P62271;A0A0G2KA79;M0R5K9;D3ZAU6;D4AA93	A0A0H2UHT6;D3ZM33;P62271;A0A0G2KA79;M0R5K9	409	10	10	10	48.3	48.3	48.3	17.587	141.68	6443000000	12	103	27.8904	27.6478	27.668	28.6181	28.8183	28.8085	3.24812	-1.01292
Rpl18a	60S ribosomal protein L18a	P62718;F1M0K6	P62718	1760	7	7	7	36.4	36.4	36.4	20.732	81.308	2202500000	13	80	25.5294	25.419	25.3461	26.3159	26.2738	26.7585	2.46565	-1.0179
H2afy	Core histone macro-H2A.1	A0A140TAB4;Q02874-2;Q02874	A0A140TAB4;Q02874-2;Q02874	434	9	9	8	41.6	41.6	37	39.07	47.873	607040000	17	44	23.4957	23.961	24.0252	24.6481	24.9704	24.936	2.19634	-1.02418
Cct2	T-complex protein 1 subunit beta	Q5XIM9	Q5XIM9	2119	21	21	21	58.5	58.5	58.5	57.458	272.01	6539800000	37	201	26.2713	26.3468	26.3936	27.3324	27.1839	27.571	3.01125	-1.02517
Ubr4	E3 ubiquitin-protein ligase UBR4	A0A0G2JU89;F1LQI5;Q2TL32	A0A0G2JU89;F1LQI5;Q2TL32	68	10	10	10	2.3	2.3	2.3	573.87	29.565	261780000	263	27	23.0627	22.9441	23.2924	23.9101	24.3462	24.1419	2.50596	-1.03304
Rplp2;LOC498555;LOC100362751	60S acidic ribosomal protein P2	P02401;D4A4D5;D3ZN03	P02401;D4A4D5;D3ZN03	1454	6	6	6	80.9	80.9	80.9	11.692	113.64	5203300000	5	77	26.869	26.4	26.1683	27.3445	27.4644	27.7368	1.92553	-1.03612
Lap3	Cytosol aminopeptidase	Q68FS4-2;Q68FS4	Q68FS4-2;Q68FS4	2216	12	12	12	35	35	35	52.758	126.65	1039700000	29	53	24.0719	24.552	24.3945	25.3331	25.3024	25.5147	2.58548	-1.04389
		A0A140TAA1	A0A140TAA1	431	6	6	6	13.9	13.9	13.9	65.066	21.315	395410000	30	31	23.878	23.765	24.3564	24.6021	25.0869	25.4539	1.57346	-1.04786
Rpl14;LOC306079	60S ribosomal protein L14	F1LSW7;B5DEM5;Q63507;Q6TUH8;D3ZHE6	F1LSW7;B5DEM5;Q63507;Q6TUH8	584	6	6	6	28.5	28.5	28.5	23.322	21.422	2016300000	12	46	25.9687	25.3962	25.1826	26.5103	26.2768	26.9298	1.60047	-1.05645
Rps5	40S ribosomal protein S5;40S ribosomal protein S5, N-terminally processed	B0BN81;P24050;A0A0G2K200	B0BN81;P24050;A0A0G2K200	483	10	10	10	46.1	46.1	46.1	22.906	83.121	2700300000	10	79	26.0183	25.6711	25.8106	26.9879	26.8887	26.7939	3.10301	-1.05684
Lama4		F1LTF8	F1LTF8	1131	24	24	24	18	18	18	196.95	134.32	1679500000	103	90	24.7216	25.0151	25.7878	26.0106	26.1988	26.4962	1.41862	-1.06032
Hist1h2bl;Hist1h2bk;LOC100910200;Hist1h2bb;Hist1h2bo;Hist1h2bh;LOC100912338;Hist1h2ba	Histone H2B;Histone H2B type 1;Histone H2B type 1-A	M0R4L7;G3V9C7;G3V8B3;D3ZWM5;A0A0G2JXE0;D3ZNH4;A0A0G2JXI9;Q00715;D3ZLY9;D4A817;Q00729;A0A0G2K7R1;M0RBQ5;D3ZNZ9	M0R4L7;G3V9C7;G3V8B3;D3ZWM5;A0A0G2JXE0;D3ZNH4;A0A0G2JXI9;Q00715;D3ZLY9;D4A817;Q00729;A0A0G2K7R1	137	8	8	8	51.6	51.6	51.6	13.91	82.478	30822000000	11	136	30.0401	30.0421	30.198	31.4398	31.1269	30.9584	2.70277	-1.08164
Rps6	40S ribosomal protein S6	M0RD75;P62755;A0A0G2K7G8	M0RD75;P62755	1402	6	6	6	23.9	23.9	23.9	28.421	92.739	5135000000	13	93	27.0093	27.1514	26.8635	28.0988	28.242	27.9647	3.16021	-1.09377
Psma5	Proteasome subunit alpha type;Proteasome subunit alpha type-5	Q6P9V6;P34064	Q6P9V6;P34064	2315	7	7	7	41.9	41.9	41.9	26.411	84.023	4468100000	12	92	26.9461	27.0164	27.1549	28.2338	27.8698	28.341	2.69258	-1.10903
Psmd14		Q4V8E2	Q4V8E2	1965	5	5	5	27.1	27.1	27.1	34.577	19.65	797560000	17	28	24.8791	25.0967	25.0462	25.5475	26.0729	26.7706	1.44815	-1.12302
Rps16	40S ribosomal protein S16	P62250;A0A1W2Q631;M0R8S7;M0R4I3	P62250	1751	8	8	8	50.7	50.7	50.7	16.445	22.881	3862500000	12	25	26.4692	26.2581	26.478	27.2214	27.2726	28.1274	1.70552	-1.13867
Hras;Kras;Nras	GTPase HRas;GTPase HRas, N-terminally processed;GTPase KRas;GTPase KRas, N-terminally processed;GTPase NRas	P20171;P08644-2;Q04970;P08644	P20171;P08644-2;Q04970;P08644	1587	4	4	4	33.9	33.9	33.9	21.298	10.233	476010000	11	22	24.7709	24.4607	24.2318	25.8633	25.4786	25.5469	2.36359	-1.14178
Rpl8;RGD1561333	60S ribosomal protein L8	P62919;D4A6W6	P62919;D4A6W6	1777	10	10	10	34.2	34.2	34.2	28.024	91.528	3659800000	13	51	26.2075	26.5356	25.6714	27.2878	27.2632	27.3066	1.98258	-1.1477
Psmb3	Proteasome subunit beta type-3	P40112;D3Z8J0	P40112	1668	5	5	5	35.6	35.6	35.6	22.965	58.763	886040000	9	55	24.7639	24.5201	24.8156	25.7836	25.4824	26.3019	1.97067	-1.15612
LOC100362640;Rps4x;Rps4y2	40S ribosomal protein S4, X isoform;40S ribosomal protein S4	X1WI37;A0A0H2UHX3;P62703;D3ZX01	X1WI37;A0A0H2UHX3;P62703;D3ZX01	416	14	14	14	53.8	53.8	53.8	29.466	152.02	6246800000	21	122	27.2688	27.0257	27.1064	28.2802	28.2085	28.3837	3.71914	-1.15717
Hsph1	Heat shock protein 105 kDa	Q66HA8	Q66HA8	2199	28	27	27	39.6	38	38	96.417	140.16	2026900000	56	123	24.3111	24.2445	23.8924	25.3174	25.1822	25.457	2.81156	-1.16953
Rpl18	60S ribosomal protein L18	A0A0H2UHS7;P12001	A0A0H2UHS7;P12001	406	8	8	8	32.3	32.3	32.3	21.786	99.934	5384500000	9	86	26.3663	26.2368	26.2873	27.5079	27.3347	27.5754	3.88326	-1.17582
Rpl3	60S ribosomal protein L3	P21531;A0A0U1RRY5;D4A9G1;Q6TXF6	P21531	1595	11	11	11	30.8	30.8	30.8	46.135	112.67	5175400000	21	81	26.8989	26.5611	26.6349	27.8737	27.8503	27.9197	3.45886	-1.18297
Pdcd6ip	Programmed cell death 6-interacting protein	A0A140TAA4;Q9QZA2	A0A140TAA4;Q9QZA2	432	24	24	24	38.5	38.5	38.5	95.881	247.17	5925300000	54	185	26.4106	26.3948	26.4448	27.5609	27.5261	27.767	4.01478	-1.20128
Capn5	Calpain-5	G3V7U6;A0A0G2JYD8;Q8R4C0	G3V7U6;A0A0G2JYD8;Q8R4C0	158	7	7	7	11.3	11.3	11.3	84.511	18.142	395160000	49	14	23.5796	23.5473	24.3648	25.0412	25.3259	24.7746	1.75998	-1.21666
Nop56		Q4KLK7	Q4KLK7	1935	15	15	15	33.5	33.5	33.5	65.399	96.28	567920000	36	52	21.8856	22.1871	21.9306	23.5735	22.8828	23.35	2.31768	-1.26769
Rpl27;LOC100912027	60S ribosomal protein L27	P61354;M0R7P0;D3ZTK5	P61354;M0R7P0	1736	5	5	5	38.2	38.2	38.2	15.798	23.323	2529600000	6	29	26.3516	26.1473	26.6033	27.7421	27.4943	27.738	2.94179	-1.29073
RGD1564606;LOC689899;Rpl23a;RGD1562755;LOC683904;LOC690335;RGD1565170	60S ribosomal protein L23a	F1LT35;D3ZTH8;P62752;D3ZNM1;D4AAL7;D3ZFK7;D3ZTX9;D3ZSR8;A0A0G2JU90	F1LT35;D3ZTH8;P62752;D3ZNM1;D4AAL7;D3ZFK7;D3ZTX9	856	6	6	6	35.3	35.3	35.3	17.734	62.962	3135300000	9	49	25.5031	25.3046	25.6492	26.7179	27.3057	26.3544	1.94441	-1.30703
Rps9;LOC100364509	40S ribosomal protein S9	P29314;A0A0G2K4C4;D3ZV50;M0RB65	P29314;A0A0G2K4C4;D3ZV50	1632	12	12	12	32.5	32.5	32.5	22.591	35.687	5168900000	14	29	27.5845	27.3547	27.0621	28.9616	28.5058	28.4738	2.41489	-1.31328
Grem1	Gremlin-1	O35793;D3ZXD0	O35793	1424	3	3	3	25.5	25.5	25.5	20.68	35.287	406410000	9	20	24.4477	24.4259	24.6934	25.774	25.8285	25.9121	3.8078	-1.31584
Lama5		F1MAN8	F1MAN8	1193	35	35	35	14.2	14.2	14.2	403.77	323.31	3046100000	182	144	25.6862	25.5223	25.4597	26.9135	26.6827	27.1911	2.97647	-1.37304
LOC100365839;Rps3a	40S ribosomal protein S3a;40S ribosomal protein S3a;40S ribosomal protein S3b	M0R6L4;P49242;Q6TXJ6	M0R6L4;P49242	1367	12	12	12	43.9	43.9	43.9	29.908	130.13	5852900000	19	119	26.7996	26.6922	26.7466	27.9584	28.0712	28.4203	3.22546	-1.40382
Rps2;LOC100359960;Gm8225	40S ribosomal protein S2	A0A0U1RVI9;P27952;A0A0G2KB28;D3ZIY7;E9PT76;D3ZT78;D3ZQW7;M0RAJ8	A0A0U1RVI9;P27952;A0A0G2KB28;D3ZIY7;E9PT76;D3ZT78	428	9	9	6	31.8	31.8	19.9	28.589	80.078	6511800000	21	85	27.8088	27.6527	27.2792	28.9985	28.7793	29.1791	2.70613	-1.40538
Hadha	Trifunctional enzyme subunit alpha, mitochondrial;Long-chain enoyl-CoA hydratase;Long chain 3-hydroxyacyl-CoA dehydrogenase	Q64428	Q64428	2187	25	25	25	44	44	44	82.664	244.21	2972100000	43	123	19.2925	20.8508	19.6382	21.7034	21.3046	20.9988	1.28335	-1.40843
Rab21	Ras-related protein Rab-21	Q6AXT5	Q6AXT5	2228	7	7	7	34.1	34.1	34.1	24.163	54.852	416220000	15	45	23.3218	23.6968	23.7256	25.0298	24.9019	25.0603	3.28373	-1.41594
Cd81	Tetraspanin;CD81 antigen	Q6P9V1;Q62745	Q6P9V1;Q62745	2314	3	3	3	25	25	25	25.904	148.95	4592400000	9	61	27.0357	27.1645	27.4405	28.8754	28.7252	28.2993	2.60404	-1.41973
Rps3;RGD1560831	40S ribosomal protein S3	P62909;D3ZVH2;A0A0G2K689	P62909;D3ZVH2	1775	18	18	18	73.3	73.3	73.3	26.674	77.044	9292500000	19	132	27.4696	27.2588	27.1461	28.7857	28.6838	28.6796	3.83498	-1.42487
Ctsd	Cathepsin D;Cathepsin D 12 kDa light chain;Cathepsin D 9 kDa light chain;Cathepsin D 34 kDa heavy chain;Cathepsin D 30 kDa heavy chain	Q6P6T6;P24268	Q6P6T6;P24268	2301	9	9	9	31.7	31.7	31.7	44.622	80.654	2481200000	20	46	25.6495	25.0488	25.1567	26.6346	26.8648	26.6479	2.69969	-1.43076
LOC100910109;Rpl7a;LOC100361311;RGD1562953;LOC680161;LOC100911966;RGD1563045	60S ribosomal protein L7a	F1M013;P62425;D3ZU22;D3ZPL5;D4A6B9;D3ZJH5;M0R3M3;F1M4C7;D4A8X2;F1M2Q3;F1M1M2;F1M0S7;D3ZNA3;M0R7A4;D3ZD15;A0A0G2K6A5	F1M013;P62425;D3ZU22;D3ZPL5;D4A6B9;D3ZJH5;M0R3M3;F1M4C7	1152	13	13	11	50.9	50.9	42.6	29.864	145.04	9561800000	13	108	26.8062	26.6499	26.6209	28.0444	27.9414	28.4835	2.94365	-1.46411
Rps11	40S ribosomal protein S11	P62282	P62282	1755	12	12	12	54.4	54.4	54.4	18.431	54.833	4865800000	10	97	26.4358	26.2043	26.108	27.7456	27.4965	27.9382	3.10966	-1.47737
Rps7	40S ribosomal protein S7	P62083;Q6AY74	P62083	1745	8	8	8	35.1	35.1	35.1	22.127	16.527	1281200000	10	30	24.9204	24.9903	25.1557	26.7201	26.1511	26.7779	2.70762	-1.52757
LOC100364909;Rps17;RGD1559955;LOC100361180	40S ribosomal protein S17	A0A0H2UHQ8;D3ZFA8;P04644;D3ZKG6;D3ZHU9;M0R8M8;F1M5B1;D3ZM01	A0A0H2UHQ8;D3ZFA8;P04644;D3ZKG6;D3ZHU9	402	5	5	5	56	56	56	15.379	32.317	1270400000	6	36	25.4889	25.3674	25.2549	27.2617	26.7434	26.7233	2.90993	-1.53908
Rps8;LOC100363452;LOC297756	40S ribosomal protein S8	P62243;M0R7Q5;Q6TXJ0;D3ZIE1	P62243;M0R7Q5;Q6TXJ0	1750	16	16	16	59.1	59.1	59.1	24.205	227.38	12316000000	11	150	27.1444	27.0017	27.0191	28.7214	28.47	28.6909	4.18007	-1.57229
Rpl17;RGD1560017	60S ribosomal protein L17	A0A0H2UHQ1;F1LZX7;P24049;A0A0G2KB77;D3Z9G9;Q7TPJ7	A0A0H2UHQ1;F1LZX7;P24049;A0A0G2KB77;D3Z9G9	400	10	10	10	48.1	48.1	48.1	21.967	57.75	1368900000	12	64	24.851	24.44	24.6532	26.2757	25.976	26.5756	2.82707	-1.6277
Rps28	40S ribosomal protein S28	P62859;F1M168;A0A0A0MY14	P62859	1771	5	5	5	55.1	55.1	55.1	7.8409	12.698	1664900000	3	23	25.5416	26.0976	25.7789	27.327	27.518	27.5777	3.14188	-1.66818
Atp1a1	Sodium/potassium-transporting ATPase subunit alpha-1	P06685;P06687;Q64541;A0A0G2JWS9;F1LRK1;G3V8S4;P54708-2;P09626;P54708	P06685	1483	36	36	22	41.9	41.9	25.4	113.05	323.31	15557000000	53	314	27.6955	27.6099	27.4816	29.274	29.2034	29.3218	4.71264	-1.67072
Rtn4	Reticulon;Reticulon-4	F1LQN3;Q9JK11-2;Q9JK11-4;Q9JK11;Q9JK11-3	F1LQN3;Q9JK11-2;Q9JK11-4;Q9JK11	1101	6	6	6	8.4	8.4	8.4	126.4	69.206	2216300000	48	58	25.6358	25.1285	25.3571	27.9512	27.256	25.9843	1.33091	-1.69004
Rps27a;Ubc;Uba52;Ubb;Rps27l3	Ubiquitin-40S ribosomal protein S27a;Ubiquitin;40S ribosomal protein S27a;Ubiquitin-60S ribosomal protein L40;Ubiquitin;60S ribosomal protein L40;Polyubiquitin-B;Ubiquitin;Polyubiquitin-C;Ubiquitin;Ubiquitin-related	P62982;F1LML2;P62986;P0CG51;Q63429;F1LU69;F1M927;D4A0J6	P62982;F1LML2;P62986;P0CG51;Q63429;F1LU69	1782	8	8	8	54.5	54.5	54.5	17.951	142.48	20966000000	11	124	28.5735	28.5326	28.4402	30.2321	30.0975	30.3025	4.71688	-1.69528
Scamp3		E9PTW1;A0A0G2K5Q8	E9PTW1;A0A0G2K5Q8	285	5	5	5	19.1	19.1	19.1	38.497	71.881	486400000	13	26	23.2894	23.5678	23.4399	24.8718	25.2561	25.2867	3.40257	-1.70585
LOC100359593;LOC100360573;Rps12;LOC100912049	40S ribosomal protein S12	Q6PDW1;D3ZHB3;P63324;D3ZG05;D3ZEB8;D3ZV36	Q6PDW1;D3ZHB3;P63324;D3ZG05	2324	8	8	8	65.2	65.2	65.2	14.515	159.6	2310200000	7	69	24.9544	25.3386	25.0506	26.796	26.8625	26.8028	3.88506	-1.70592
Mtap	S-methyl-5-thioadenosine phosphorylase	A0A0G2K583;Q7TP15	A0A0G2K583;Q7TP15	275	16	16	16	73.9	73.9	73.9	31.089	206.35	3298600000	19	103	24.9112	24.5707	24.2421	26.3725	26.3263	26.1483	2.94598	-1.70767
Cd82	Tetraspanin;CD82 antigen	Q6IN14;O70352	Q6IN14;O70352	1434	3	3	3	8.6	8.6	8.6	29.416	22.28	665750000	10	26	25.2938	25.2411	25.7825	26.876	27.3684	27.3501	2.76182	-1.75903
Rps14	40S ribosomal protein S14	Q6PDV6;P13471;F1MA00;D4A290	Q6PDV6;P13471	1544	6	6	6	39.1	39.1	39.1	16.273	51.824	4375500000	6	85	25.6983	25.9504	25.8471	27.6091	27.5795	27.6387	4.72211	-1.77719
Rplp0	60S acidic ribosomal protein P0	P19945;D3ZJT4	P19945	1585	10	10	10	41.3	41.3	41.3	34.215	127.33	4834900000	18	113	25.3853	25.233	25.28	27.0973	26.9964	27.1419	5.04871	-1.77908
Gnb2l1	Guanine nucleotide-binding protein subunit beta-2-like 1;Guanine nucleotide-binding protein subunit beta-2-like 1, N-terminally processed	P63245;A0A0G2JZE6	P63245;A0A0G2JZE6	1795	19	19	19	77.9	77.9	77.9	35.076	229.39	13206000000	22	221	26.8075	26.9212	26.9851	28.7109	28.5057	28.8492	4.03438	-1.78405
Rps15;Rps15-ps2	40S ribosomal protein S15	P62845;D3ZAK6	P62845;D3ZAK6	1769	3	3	3	36.6	36.6	36.6	17.04	59.297	349790000	8	29	23.7567	23.6094	23.153	25.4239	25.2482	25.483	3.18811	-1.87865
Lgals3bp	Galectin-3-binding protein	O70513	O70513	1435	18	18	18	39.2	39.2	39.2	63.742	301.17	24539000000	24	144	28.957	29.2743	28.3752	31.0053	31.0056	30.3002	2.24114	-1.90155
H1f0	Histone H1.0;Histone H1.0, N-terminally processed	P43278	P43278	1681	3	3	3	16.5	16.5	16.5	20.885	13.432	310430000	7	25	22.8094	22.9551	23.3872	24.8267	24.5075	25.5626	2.23281	-1.91504
Sdcbp	Syntenin-1	Q9JI92	Q9JI92	2409	11	11	11	55.3	55.3	55.3	32.423	252.04	4598700000	15	63	26.7015	27.0291	26.6588	29.0245	28.9266	28.4025	3.03746	-1.9881
Atp1b3	Sodium/potassium-transporting ATPase subunit beta-3	Q63377	Q63377	2153	7	7	7	37.6	37.6	37.6	31.829	70.752	2271500000	12	64	25.6898	25.4676	25.6119	27.5522	27.4854	27.7219	4.50316	-1.99672
Rpsa	40S ribosomal protein SA	P38983	P38983	1665	13	13	13	58.3	58.3	58.3	32.824	221.09	11820000000	15	160	27.8625	27.8788	27.7265	29.8855	29.7083	29.8833	4.90936	-2.00308
Htra1	Serine protease HTRA1	Q9QZK5	Q9QZK5	2432	14	14	14	35	35	35	51.33	323.31	3156500000	22	65	25.9669	26.4577	26.5051	28.282	28.1952	28.4838	3.32676	-2.01044
Mvp	Major vault protein	Q62667;A0A140TAE0	Q62667;A0A140TAE0	2133	41	41	41	64.6	64.6	64.6	95.797	323.31	8829000000	52	224	25.9826	26.341	26.4859	28.2492	28.2166	28.4855	3.54551	-2.04728
LOC100362987;Rps27	40S ribosomal protein S27	M0RA26;Q71TY3	M0RA26;Q71TY3	1388	5	5	1	41.7	41.7	13.1	9.5161	32.064	1873300000	6	54	25.4	24.8746	25.583	27.1218	27.4824	27.4132	2.99404	-2.05326
Abcb1a;Abcb1b;Abcb1	Multidrug resistance protein 1	Q9JK64;D4A0Y9;G3V9J6;P43245;A0A0G2KA64;G3V9C8;Q08201	Q9JK64;D4A0Y9;G3V9J6;P43245;A0A0G2KA64	2415	6	6	6	6.1	6.1	6.1	140.33	12.117	255420000	69	16	23.2711	23.1451	22.993	25.1845	25.8102	24.7079	2.5075	-2.09781
Rps21;LOC100363012	40S ribosomal protein S21	A0A0G2JXC3;P05765;D3ZSE0;D3ZRI8	A0A0G2JXC3;P05765;D3ZSE0	135	7	7	7	61.7	61.7	61.7	8.866	65.51	2990300000	7	72	25.6817	26.1185	25.681	28.3243	27.2689	28.2069	2.35186	-2.10627
Rpl30	60S ribosomal protein L30	P62890;A0A0G2K5E6;M0RD99;M0RA78;M0R764;M0R924	P62890;A0A0G2K5E6	1773	6	6	6	58.3	58.3	58.3	12.784	80.845	3095800000	8	77	25.0899	25.4677	24.9338	27.3171	27.3223	27.4605	3.7367	-2.20285
Emilin1		D3Z9E1	D3Z9E1	720	17	17	17	28	28	28	94.504	140.15	1626100000	55	76	24.2257	24.3481	24.6012	26.7323	26.4637	26.7593	4.00041	-2.26008
Rpl12;Rpl12-ps1	60S ribosomal protein L12	P23358;A0A140TAC5;D3ZJE2;M0R4B6;D4A8N3	P23358;A0A140TAC5;D3ZJE2;M0R4B6	1606	8	8	8	64.8	64.8	64.8	17.845	132.45	3553800000	11	62	25.237	25.1838	25.1211	27.5486	27.3934	27.3993	5.50915	-2.26645
LOC100359563;Rps20;LOC100909911;RGD1562725;RGD1563124;LOC100364116	40S ribosomal protein S20	A0A0G2JY70;A0A0H2UHG7;D3ZZK1;A0A0G2K6L6;P60868;M0RB28;M0R5V6;M0R566;A0A0G2K8W1;M0R987	A0A0G2JY70;A0A0H2UHG7;D3ZZK1;A0A0G2K6L6;P60868;M0RB28;M0R5V6;M0R566;A0A0G2K8W1;M0R987	149	3	3	3	21.4	21.4	21.4	12.608	35.554	1999100000	7	37	25.3687	25.2694	26.0496	27.8294	27.524	28.4017	2.57067	-2.35575
Enpp3	Ectonucleotide pyrophosphatase/phosphodiesterase family member 3;Alkaline phosphodiesterase I;Nucleotide pyrophosphatase	P97675	P97675	1844	17	17	17	26.6	26.6	26.6	99.071	68.618	1438700000	49	69	24.0406	24.0383	22.8581	26.2126	25.9905	26.2129	2.46881	-2.49297
Nptn	Neuroplastin	P97546-3;P97546-1;P97546	P97546-3;P97546-1;P97546	1842	3	3	3	14.1	14.1	14.1	30.836	18.922	416530000	14	25	23.5891	23.2248	23.5359	26.1	25.7933	26.2273	3.94816	-2.59028
Atp2b1	Plasma membrane calcium-transporting ATPase 1	P11505-5;P11505-2;P11505-6;P11505;P11505-4;P11505-1	P11505-5;P11505-2;P11505-6;P11505;P11505-4;P11505-1	1525	17	17	10	19.7	19.7	11.5	129.07	136.31	1589900000	58	67	23.7853	23.724	23.5224	26.3585	26.568	26.2999	4.74946	-2.7316
LOC100362339;Rps19;Rps19l1	40S ribosomal protein S19	D4A6G6;A0A0H2UI38;P17074;F1M8C7;F1M764;D3ZGN8;F1LYF3;D3ZSH6;D3ZUD7	D4A6G6;A0A0H2UI38;P17074;F1M8C7;F1M764;D3ZGN8;F1LYF3	422	8	8	8	42.8	42.8	42.8	16.117	52.898	5096500000	12	79	24.9919	25.1571	24.9067	27.9775	27.9267	28.016	5.53937	-2.95482
Cspg4	Chondroitin sulfate proteoglycan 4	F1LS79;Q00657	F1LS79;Q00657	1118	26	26	26	18.7	18.7	18.7	252.01	224.96	2863400000	89	88	23.1213	24.9912	23.0657	27.7626	27.4603	26.8756	2.2214	-3.64012
Mfge8	Lactadherin	P70490;Q1PBJ1;A0A0G2K506	P70490;Q1PBJ1;A0A0G2K506	1809	36	36	36	71.9	71.9	71.9	47.412	323.31	103830000000	25	465	28.9434	28.7853	28.9045	32.4282	32.7018	32.4257	5.41374	-3.6408
Crabp1	Cellular retinoic acid-binding protein 1	P62966	P62966	1781	11	11	11	75.2	75.2	75.2	15.591	99.787	6263000000	12	69	23.7577	23.4916	23.0286	27.3894	27.5446	27.4966	4.30738	-4.05093

## Sheet: Common proteins
Gene names	Protein names	Protein IDs	Majority protein IDs	id	Peptides	Razor + unique peptides	Unique peptides	Sequence coverage [%]	Unique + razor sequence coverage [%]	Unique sequence coverage [%]	Mol. weight [kDa]	Score	Intensity	iBAQ peptides	MS/MS count	LFQ intensity EVs from primary astrocytes_1	LFQ intensity EVs from primary astrocytes_2	LFQ intensity EVs from primary astrocytes_3	LFQ intensity EVs from A-FC6_1	LFQ intensity EVs from A-FC6_2	LFQ intensity EVs from A-FC6_3	=-LOG(P-value)	Difference
Msn	Moesin	A0A1W2Q6E9;A0A096MK30;O35763	A0A1W2Q6E9;A0A096MK30;O35763	12	28	28	21	47.7	47.7	36.5	67.651	251.85	7053000000	39	210	27.0932	26.8067	27.0676	26.7432	26.9387	26.8948	0.525801	0.130298
Hsp90b1	Endoplasmin	A0A0A0MY09;Q66HD0;A0A0G2K4I4;Q66HD0-2	A0A0A0MY09;Q66HD0;A0A0G2K4I4;Q66HD0-2	21	36	36	34	48.8	48.8	46.6	92.899	289.88	30799000000	47	326	28.6152	28.3782	28.478	28.8207	28.7988	28.2248	0.236306	-0.124264
Psmb6	Proteasome subunit beta type-6	A0A0G2JSL0;P28073	A0A0G2JSL0;P28073	31	4	4	4	18.1	18.1	18.1	25.303	29.235	2188400000	11	27	26.9038	27.5495	28.4021	27.4666	27.1179	27.3547	0.274867	0.305397
Ctnnb1	Catenin beta-1	A0A0G2JT93;Q9WU82	A0A0G2JT93;Q9WU82	53	14	14	12	25.9	25.9	22.9	85.47	69.743	625570000	43	31	24.1217	24.4033	24.2041	24.104	24.1658	23.7717	0.70583	0.229185
Hnrnph1	Heterogeneous nuclear ribonucleoprotein H;Heterogeneous nuclear ribonucleoprotein H, N-terminally processed	A0A0G2JTG7;Q8VHV7-2;Q8VHV7;G3V9Q3;Q499R8;Q8VHV7-3	A0A0G2JTG7;Q8VHV7-2;Q8VHV7;G3V9Q3;Q499R8;Q8VHV7-3	55	12	12	5	35.9	35.9	13.1	49.199	142.57	3796600000	26	115	25.7371	26.0886	25.6789	25.8507	25.7935	25.9455	0.0734902	-0.0283674
Eif3k		A0A0G2JU77;D4A190	A0A0G2JU77;D4A190	66	2	2	2	14	14	14	24.792	6.1368	128920000	11	13	23.7859	23.9712	24.0103	24.2248	23.967	24.2904	0.923524	-0.238278
Arf1;Arf3	ADP-ribosylation factor 1;ADP-ribosylation factor 3	A0A0G2JV81;A0A0G2K9H8;P84079;P61206;A0A0G2K4Q4	A0A0G2JV81;A0A0G2K9H8;P84079;P61206;A0A0G2K4Q4	88	7	5	2	49.2	31.5	15.5	20.568	18.84	1305900000	11	48	25.8237	25.606	25.3001	25.3974	25.3151	25.9822	0.0149771	0.0117188
Lman1	Protein ERGIC-53	A0A0G2JXC1;F1LRA1;Q62902	A0A0G2JXC1;F1LRA1;Q62902	133	10	10	10	24.4	24.4	24.4	58.095	118.7	1750700000	25	55	25.0071	25.0581	24.6716	23.9817	24.9572	24.3312	0.721366	0.488887
Rpl9;LOC100911472	60S ribosomal protein L9	A0A0G2JXD0;P17077;M0RBD4;M0R5Y8;M0R6B4;F1M7A9;A0A0G2JX41;D3ZA49	A0A0G2JXD0;P17077;M0RBD4	136	7	7	7	50.5	50.5	50.5	21.424	73.05	1182600000	10	67	25.609	25.3508	25.0736	25.5396	25.4531	26.0405	0.625766	-0.333237
Ppp2ca;Ppp2cb	Serine/threonine-protein phosphatase 2A catalytic subunit alpha isoform;Serine/threonine-protein phosphatase 2A catalytic subunit beta isoform	A0A0G2JYA4;P63331;P62716	A0A0G2JYA4;P63331;P62716	154	9	9	8	45.6	45.6	40.8	35.523	54.857	1095500000	18	67	24.2263	25.0248	24.1315	24.6662	24.0988	24.5976	0.00655341	0.00669034
Eprs		A0A0G2JZI2;Q6TXE9	A0A0G2JZI2;Q6TXE9	173	39	39	38	31.9	31.9	31.4	169.86	179.19	2937900000	102	173	25.0744	25.0524	25.1368	25.498	25.0606	25.1376	0.452955	-0.144201
Rab11a;Rab11b	Ras-related protein Rab-11A;Ras-related protein Rab-11B	A0A0G2JZR4;P62494;O35509;B5DEP2	A0A0G2JZR4;P62494;O35509	175	8	8	8	34.6	34.6	34.6	24.402	17.487	2758500000	16	59	26.1396	25.793	25.8581	25.7751	25.5983	26.2342	0.100826	0.061011
Actr3	Actin-related protein 3	Q4V7C7;A0A0G2K1C0;F1LY09	Q4V7C7;A0A0G2K1C0	207	18	18	18	59.1	59.1	59.1	47.357	141.01	3188700000	22	106	25.557	25.4447	25.4091	25.4534	25.5106	25.5169	0.182067	-0.0233917
Ano6	Anoctamin	A0A0G2K1M7;F1M5Z5	A0A0G2K1M7;F1M5Z5	214	3	3	3	4.7	4.7	4.7	105.84	5.4711	193120000	47	6	23.4741	23.3396	23.3155	23.3537	25.2441	23.4463	0.444293	-0.638308
Eif3e	Eukaryotic translation initiation factor 3 subunit E	A0A0G2K273;Q641X8	A0A0G2K273;Q641X8	225	12	12	12	34.4	34.4	34.4	52.228	55.892	1331000000	32	72	25.4456	25.0312	25.157	25.5434	25.6629	25.3219	0.877543	-0.298129
Acly	ATP-citrate synthase	G3V9G4;A0A0G2K5E7;G3V888;P16638-2;P16638	G3V9G4;A0A0G2K5E7;G3V888;P16638-2;P16638	277	24	24	24	26	26	26	119.71	139.73	2905600000	64	154	25.5961	25.6548	25.7233	25.4136	25.3144	25.6626	0.819723	0.194536
Tars	Threonine--tRNA ligase, cytoplasmic	A0A0G2K9V6;Q5XHY5	A0A0G2K9V6;Q5XHY5	355	11	11	11	17.3	17.3	17.3	83.388	29.162	1019000000	48	29	26.4951	25.9508	26.1845	27.0626	25.8437	26.0604	0.0987318	-0.112136
Rpl24;RGD1560821	60S ribosomal protein L24	A0A0H2UH99;P83732;M0RBD1	A0A0H2UH99;P83732;M0RBD1	382	4	4	4	25	25	25	17.676	16.62	3214400000	8	29	26.447	25.5075	25.7616	26.4434	26.3412	26.0226	0.518706	-0.363692
Pdia3	Protein disulfide-isomerase A3	A0A0H2UHM5;P11598	A0A0H2UHM5;P11598	396	35	35	35	62	62	62	57.078	317.16	25746000000	34	341	26.8774	26.9741	26.9538	26.6952	26.7889	27.0746	0.280705	0.0821749
Rab6a	Ras-related protein Rab-6A	A0A0H2UHP9;Q9WVB1;A0A0G2JT78;F1LVC3;A0A0G2K201;D3ZZP2	A0A0H2UHP9;Q9WVB1;A0A0G2JT78	398	6	6	6	34.1	34.1	34.1	23.545	38.853	3505100000	17	54	27.5841	27.6208	27.3441	27.855	27.4724	27.8131	0.591162	-0.197159
Slc3a2	4F2 cell-surface antigen heavy chain	A0A0H2UHQ0;Q794F9	A0A0H2UHQ0;Q794F9	399	10	10	10	27.9	27.9	27.9	61.874	89.629	1193800000	28	56	26.6349	26.6092	25.7693	26.3965	25.7202	26.0295	0.347459	0.289074
Rpl37a-ps1;Rpl37a	Putative 60S ribosomal protein L37a;60S ribosomal protein L37a	A0A0H2UHU1;P61515;D4AAZ6;D4A7B1;D4A829	A0A0H2UHU1;P61515;D4AAZ6	411	3	3	3	41.3	41.3	41.3	10.276	30.381	488040000	6	26	24.4262	24.1319	24.3921	24.2035	24.3322	24.1515	0.337483	0.0876993
Srsf3		A0A0U1RRV7;Q0ZFS8;A0A0G2K1A3	A0A0U1RRV7;Q0ZFS8	424	7	6	6	58.9	58.9	58.9	14.203	37.785	903240000	10	61	26.0875	25.7573	25.5268	26.493	26.184	25.9564	0.869559	-0.420581
Sri		B0BNJ1	B0BNJ1	497	8	8	8	35.9	35.9	35.9	21.624	30.025	980100000	13	42	24.6099	25.0322	25.0843	24.7939	25.7212	25.2108	0.469414	-0.333165
Capza1	F-actin-capping protein subunit alpha-1	B2GUZ5	B2GUZ5	529	9	9	8	50.7	50.7	47.2	32.909	75.552	1995200000	16	74	25.7628	25.7235	25.8488	24.8156	25.1688	25.8152	0.801982	0.51182
Fam129b	Niban-like protein 1	B4F7E8	B4F7E8	578	16	16	16	26.9	26.9	26.9	84.73	69.761	1764000000	46	91	25.7818	25.8856	25.6848	26.0094	25.6348	25.667	0.0346877	0.0136573
Eif3c	Eukaryotic translation initiation factor 3 subunit C	B5DFC8	B5DFC8	597	18	18	18	25.8	25.8	25.8	105.43	102.85	2409400000	45	104	25.5037	25.3831	25.4408	25.7232	25.4323	25.8214	0.822607	-0.21645
Ganab		D3ZAN3	D3ZAN3	732	18	18	18	31.4	31.4	31.4	90.571	139.59	3382200000	46	114	23.5486	25.022	24.5005	24.8687	24.734	24.4394	0.291248	-0.323665
LOC100362069;RGD1565183;LOC690096;Rpl28	60S ribosomal protein L28	Q642E2;D3ZJD3;D3ZEI0;P17702;A0A0G2K8E0	Q642E2;D3ZJD3;D3ZEI0;P17702	765	5	5	5	34.3	34.3	34.3	15.733	38.654	1671300000	9	49	26.5068	26.1577	27.1118	25.6798	26.5693	26.7468	0.236929	0.260142
Cd44	CD44 antigen	O70509;D3ZGF1;F1LSA1;P26051-2;P26051	O70509;D3ZGF1;F1LSA1;P26051-2;P26051	781	7	7	7	19	19	19	39.725	46.427	2436900000	14	44	27.1249	26.9903	27.0154	27.8488	27.7872	26.7057	0.467765	-0.403672
Plxnb2		D3ZQ57	D3ZQ57	836	11	11	11	8	8	8	205.95	32.576	842060000	106	35	25.2511	25.5637	25.1343	25.1121	25.0122	25.098	0.853238	0.242275
Plod1	Procollagen-lysine,2-oxoglutarate 5-dioxygenase 1	D3ZQ74;Q63321	D3ZQ74;Q63321	838	17	17	17	31.5	31.5	31.5	83.612	85.811	925090000	43	75	23.3851	23.6157	23.6421	23.5742	23.337	22.9024	0.578313	0.276438
Rpl31;LOC100910017;RGD1564839;RGD1565894;LOC100359986;Rpl31l4;LOC690384	60S ribosomal protein L31	P62902;D3ZX87;D3ZKU5;D3ZK34;D3ZVY6;D4ABZ9;D4ACQ2;D3ZLA5;D3ZAC7;A0A0G2K7E3;D3ZDE9;D3ZZ60;D3Z8W1;D3ZU04;D4A172;D3ZVF5;D4ACA9	P62902;D3ZX87;D3ZKU5;D3ZK34;D3ZVY6;D4ABZ9;D4ACQ2	892	5	5	5	32.8	32.8	32.8	14.463	14.188	3808200000	7	41	26.579	26.5238	26.2022	26.1143	26.7998	26.5055	0.0572535	-0.0382125
C1r		D4A1T6;B5DEH7	D4A1T6;B5DEH7	928	8	8	8	16.1	16.1	16.1	75.308	27.149	239300000	41	16	23.9199	24.0988	24.2441	23.7212	24.1932	23.8785	0.395241	0.156657
Thbs2		D4A2G6	D4A2G6	935	24	24	24	25.3	25.3	25.3	129.73	143.77	3540600000	47	103	27.107	27.2927	26.887	27.599	26.9292	27.0947	0.183183	-0.112023
Srsf1		D4A9L2	D4A9L2	994	13	13	13	52	52	52	27.744	88.594	2327900000	15	118	25.407	25.4589	25.5467	25.4618	25.3288	24.877	0.613943	0.24836
Eif3f		D4AC36	D4AC36	1015	9	9	9	34.1	34.1	34.1	37.997	102.03	2030200000	16	72	25.7163	26.0517	25.5539	25.818	25.9265	26.155	0.471173	-0.192539
Gnaq	Guanine nucleotide-binding protein G(q) subunit alpha	D4AE68;P82471;Q5EAP4;P19627;Q63210	D4AE68;P82471	1031	9	9	5	33.7	33.7	20.9	42.158	22.421	518550000	23	29	25.032	24.6998	24.4907	24.8415	24.1661	25.1692	0.0150739	0.0152327
Psmd7		D4AEH3	D4AEH3	1034	3	3	3	10	10	10	36.491	24.523	440240000	15	27	24.5364	24.5535	24.192	24.4643	24.8513	24.4107	0.335955	-0.148144
Rnh1	Ribonuclease inhibitor	E2RUH2;A0A0G2K9E0;P29315	E2RUH2;A0A0G2K9E0;P29315	1036	21	21	21	73	73	73	49.919	220.54	3376700000	26	127	25.0732	25.3883	25.0958	25.2875	24.8106	25.1478	0.234127	0.103807
Impdh2	Inosine-5-monophosphate dehydrogenase 2	E9PU28;A0A0A0MXZ8;D3ZLZ7	E9PU28	1049	12	12	12	31.1	31.1	31.1	55.814	47.905	1062600000	27	37	24.7621	24.8631	24.4081	25.2476	25.213	24.5652	0.56201	-0.330871
Eftud2		F1LM66;A0A1W2Q6N7	F1LM66	1055	14	12	12	18.7	17.6	17.6	109.35	36.023	650280000	54	40	24.18	24.1198	24.3104	24.3931	24.0731	24.0951	0.0475354	0.0163136
Psmd11	26S proteasome non-ATPase regulatory subunit 11	F1LMZ8;A0A0G2JWX1;D3Z950	F1LMZ8;A0A0G2JWX1;D3Z950	1063	13	13	13	38.4	38.4	38.4	47.463	61.467	1347900000	32	51	25.0165	24.5793	24.8691	25.2447	24.9689	25.501	0.974761	-0.416578
Ikbkap	Elongator complex protein 1	F1LP76;Q8VHU4	F1LP76;Q8VHU4	1080	5	5	5	4.4	4.4	4.4	149.2	11.549	432940000	70	14	24.7158	25.1827	25.2682	25.6724	25.032	24.8866	0.181845	-0.141449
Hspa4	Heat shock 70 kDa protein 4	F1LRV4;O88600	F1LRV4;O88600	1115	33	33	31	51.3	51.3	47.7	94.025	244.4	3933900000	57	169	25.0816	25.1882	24.913	25.2019	25.1552	24.5561	0.150437	0.0899041
Iars		F1LS86;A0A0G2JVL8;A0A0G2JZH2	F1LS86;A0A0G2JVL8	1119	14	14	14	14.5	14.5	14.5	144.28	40.529	921320000	67	48	24.9916	24.8843	24.9352	24.7067	24.6687	25.2498	0.118714	0.0619965
Glipr2		F1M5V2	F1M5V2	1165	7	7	7	60	60	60	18.985	100.58	1194300000	11	49	25.4177	25.442	25.5485	25.6695	25.4781	25.8077	0.814101	-0.182351
Cltc	Clathrin heavy chain;Clathrin heavy chain 1	F1M779;P11442	F1M779;P11442	1171	67	67	67	48.5	48.5	48.5	191.56	323.31	21427000000	98	623	27.5657	27.5757	27.5172	27.7513	27.6407	27.831	1.49874	-0.188117
Cdh13		F1M7X3;Q8R490	F1M7X3;Q8R490	1173	6	6	6	16.3	16.3	16.3	66.473	49.093	1028800000	30	37	25.8487	24.9867	25.1535	25.6806	25.1734	25.2454	0.0407352	-0.0368601
Npepps		F1M9V7	F1M9V7	1182	19	19	19	24.2	24.2	24.2	103.34	45.817	1106000000	57	68	24.1559	24.0857	24.2503	22.6545	24.3817	23.2438	0.655291	0.737323
Lamc1		F1MAA7;A0A0U1RS20	F1MAA7	1190	35	35	35	28.2	28.2	28.2	177.38	261.9	4732100000	84	144	26.6176	26.8726	27.1485	27.1222	26.8246	26.4435	0.121342	0.0828336
Prpf8		G3V6H2	G3V6H2	1227	14	14	14	8	8	8	273.61	33.55	310510000	148	36	23.4594	23.6858	22.2883	23.1041	23.2734	22.7675	0.0737169	0.0961825
Nap1l1	Nucleosome assembly protein 1-like 1	G3V6H9;Q9Z2G8;D4AEJ0	G3V6H9;Q9Z2G8	1229	7	5	5	27.4	24.6	24.6	45.373	49.482	1918700000	14	64	25.4811	25.3157	25.3732	25.3761	25.3758	25.5645	0.242601	-0.0487957
Gng12	Guanine nucleotide-binding protein subunit gamma	G3V6P8	G3V6P8	1237	3	3	3	51.4	51.4	51.4	7.9851	24.115	717630000	5	33	25.537	25.2591	25.2036	25.544	25.2538	25.3048	0.0893735	-0.0342992
Gna11	Guanine nucleotide-binding protein subunit alpha-11	G3V6Q6;Q9JID2	G3V6Q6;Q9JID2	1238	8	4	4	27	14.2	14.2	42.044	11.083	307790000	23	25	24.9045	24.7471	24.2808	24.5884	24.6678	24.6701	0.00354899	0.00205294
Psmc6		G3V6W6	G3V6W6	1248	14	14	14	42.7	42.7	42.7	45.796	173.9	1856000000	28	113	25.4488	25.159	25.3933	25.4554	24.889	24.1438	0.57564	0.504273
Akr1b8		G3V786;A0A0G2JT64;F7EMK8;Q6AY99	G3V786;A0A0G2JT64	1261	15	15	8	63	63	42.4	36.16	172.17	12132000000	21	128	26.843	26.6266	26.5556	26.914	26.9313	26.8836	1.25723	-0.234575
Psmc2	26S protease regulatory subunit 7	G3V7L6;Q63347	G3V7L6;Q63347	1281	16	16	16	43.2	43.2	43.2	48.633	180.95	1870400000	32	92	25.467	25.6213	25.3202	25.346	25.9609	25.6793	0.414	-0.192554
Sf3b1		G3V7T6	G3V7T6	1286	10	10	10	9.1	9.1	9.1	145.83	25.853	593060000	73	33	23.6163	24.0034	24.6115	24.9791	25.0605	24.2078	0.780276	-0.672039
Stx4	Syntaxin-4	G3V8I4;Q08850	G3V8I4;Q08850	1314	3	3	3	10.4	10.4	10.4	34.195	5.1498	598230000	18	13	24.9781	24.8786	25.0717	26.2395	25.379	24.9959	0.687635	-0.562003
Psmb4	Proteasome subunit beta type;Proteasome subunit beta type-4	G3V8U9;P34067	G3V8U9;P34067	1325	7	7	7	43.1	43.1	43.1	25.76	51.418	2081100000	9	58	26.8502	26.5939	26.9453	27.1746	27.1353	26.9352	1.04293	-0.285238
Eno1	Alpha-enolase	M0R5J4;P04764;A0A0G2K4Y2;F1M9V3	M0R5J4;P04764	1362	24	24	21	69.6	69.6	61.3	47.074	323.31	26507000000	29	260	27.4993	27.3215	27.4322	27.5045	27.4629	27.7003	0.702847	-0.13823
Dync1h1	Cytoplasmic dynein 1 heavy chain 1	M0R9X8;F1LRT9;P38650	M0R9X8;F1LRT9;P38650	1385	126	126	126	36.2	36.2	36.2	532.04	323.31	13580000000	287	688	26.3465	26.2897	26.183	26.0296	25.9769	26.2419	0.946267	0.190315
Capns1	Calpain small subunit 1	Q64537;M0RD20;A0A0G2K6H7	Q64537;M0RD20;A0A0G2K6H7	1401	7	7	7	34.8	34.8	34.8	28.57	43.173	652530000	13	44	24.2791	24.7277	24.1887	24.6295	24.2209	24.5434	0.115512	-0.0661074
Trim28	Transcription intermediary factor 1-beta	O08629	O08629	1409	12	12	12	20.7	20.7	20.7	88.955	96.353	956600000	37	69	24.2748	24.4803	24.4134	24.1526	24.12	24.7088	0.112795	0.062355
Alcam	CD166 antigen	O35112	O35112	1413	11	11	11	24.4	24.4	24.4	65.021	34.017	1061600000	33	45	25.5623	25.5244	25.3862	25.7183	25.627	25.8435	1.35256	-0.238637
Dnm1l	Dynamin-1-like protein	O35303-2;O35303-6;O35303-5;O35303-4;O35303;O35303-3	O35303-2;O35303-6;O35303-5;O35303-4;O35303;O35303-3	1420	13	13	13	27.1	27.1	27.1	79.95	55.587	377170000	53	36	23.5262	23.5372	23.799	23.7299	23.8577	23.2336	0.0218035	0.0137342
Mybbp1a	Myb-binding protein 1A	O35821	O35821	1428	10	10	10	10.6	10.6	10.6	152.28	87.358	561390000	80	31	24.0621	24.0966	23.7622	24.1434	23.5478	23.6576	0.37849	0.190703
Arpc1b	Actin-related protein 2/3 complex subunit 1B	O88656;D3ZXP7;Q99PD4	O88656	1439	12	12	12	48.4	48.4	48.4	41.056	100.44	2683800000	19	105	25.5685	25.481	25.5935	25.7441	25.5172	25.9154	0.6713	-0.177917
Gstp1	Glutathione S-transferase P	P04906;D4A8S2;A0A0G2K4Q5	P04906	1471	13	13	12	57.1	57.1	57.1	23.439	233.64	5732400000	12	114	26.4029	26.4522	26.3903	26.3059	26.1696	26.1348	1.72381	0.211662
Pcna	Proliferating cell nuclear antigen	P04961	P04961	1472	11	11	11	44.4	44.4	44.4	28.748	76.742	1220400000	18	40	24.5127	24.608	24.7962	24.4908	23.9697	24.5951	0.611732	0.287132
Aldoa;Aldoart2	Fructose-bisphosphate aldolase A;Fructose-bisphosphate aldolase	P05065;Q6AY07	P05065;Q6AY07	1473	27	27	25	81.6	81.6	74.2	39.351	323.31	8446100000	24	254	26.7984	26.7057	27.1379	26.4015	26.9301	26.7117	0.421296	0.199521
Rab2a	Ras-related protein Rab-2A	P05712;F1LP82;Q3B7V5	P05712;F1LP82	1477	7	7	7	42.5	42.5	42.5	23.535	119.88	1701200000	15	67	25.7566	26.0383	25.7179	25.6561	25.2752	26.0648	0.27761	0.172228
S100a4	Protein S100-A4	P05942	P05942	1478	5	5	5	42.6	42.6	42.6	11.776	55.565	2154200000	6	32	27.8421	27.3573	26.8898	26.5364	26.2507	27.6207	0.488375	0.560471
Nqo1	NAD(P)H dehydrogenase [quinone] 1	P05982	P05982	1481	13	13	13	51.5	51.5	51.5	30.946	90.046	5231700000	16	89	27.0343	26.9892	26.978	27.4739	27.1484	26.7674	0.250192	-0.129359
Hspa5	78 kDa glucose-regulated protein	P06761	P06761	1485	35	35	33	54.7	54.7	52.3	72.346	323.31	32435000000	38	352	28.8213	28.9169	28.6537	28.6753	28.6092	28.9382	0.168195	0.0563958
Rpn1	Dolichyl-diphosphooligosaccharide--protein glycosyltransferase subunit 1	Q6P7A7;P07153	Q6P7A7;P07153	1488	21	21	21	42.9	42.9	42.9	68.4	206.61	4695400000	41	149	25.4645	25.3272	24.8099	24.9043	24.9273	24.8566	0.691913	0.304463
Rab7a	Ras-related protein Rab-7a	P09527;A0A0G2K930	P09527;A0A0G2K930	1510	11	11	11	63.8	63.8	63.8	23.504	118.07	2692400000	17	68	26.0526	25.8687	26.0128	25.986	25.7473	26.2045	0.00282074	-0.00123723
Ppia	Peptidyl-prolyl cis-trans isomerase A;Peptidyl-prolyl cis-trans isomerase A, N-terminally processed	P10111;A0A0G2K1P0;A0A0G2K2E4;M0RCZ9	P10111;A0A0G2K1P0;A0A0G2K2E4	1517	10	10	10	68.3	68.3	68.3	17.874	172.62	20054000000	14	97	28.5722	28.5582	28.4485	28.4741	28.3613	28.4472	0.888317	0.0987886
Ahcy	Adenosylhomocysteinase	P10760	P10760	1518	17	17	17	39.4	39.4	39.4	47.538	210.59	4846600000	26	78	26.7779	26.541	26.7831	26.2643	26.0631	26.726	0.758705	0.349538
Glud1	Glutamate dehydrogenase 1, mitochondrial	P10860	P10860	1519	23	23	23	50.5	50.5	50.5	61.415	160.4	6578600000	37	156	25.4863	25.4433	25.4964	25.2034	25.263	25.6729	0.255969	0.0956141
Txn;Txn1	Thioredoxin	P11232;R4GNK3	P11232;R4GNK3	1523	6	6	6	61	61	61	11.673	21.544	5387800000	7	38	27.5165	27.3158	27.34	27.2836	27.3684	27.6984	0.157198	-0.0593656
Pkm	Pyruvate kinase PKM;Pyruvate kinase	P11980-2;A0A0G2JVG3;M0RD14	P11980-2;A0A0G2JVG3;M0RD14	1532	35	35	4	72.9	72.9	9.4	57.78	323.31	42026000000	38	326	29.2359	29.041	28.9474	28.7887	28.6104	29.0276	0.834644	0.265849
Ncl	Nucleolin	Q5U328;P13383	Q5U328;P13383	1543	15	15	15	22.4	22.4	22.4	77.276	103.09	6510200000	47	139	26.9916	27.0953	26.9996	26.7474	26.9763	27.0692	0.410659	0.0978711
Anxa5	Annexin A5;Annexin	P14668;Q66HH8	P14668;Q66HH8	1553	20	20	20	67.4	67.4	67.4	35.744	243.92	17517000000	25	143	28.623	28.7153	28.5783	28.6476	28.7046	28.5196	0.0773498	0.0149371
Calr	Calreticulin	P18418;D3ZYM6;F1M5A1	P18418	1575	20	20	20	67.1	67.1	67.1	47.995	222.78	11358000000	30	167	27.7571	27.4567	28.1794	27.4081	27.7318	27.122	0.618913	0.377109
Nme2	Nucleoside diphosphate kinase B	P19804	P19804	1583	9	3	3	67.8	28.3	28.3	17.283	6.0136	905770000	14	10	25.5827	25.5804	25.6793	25.2153	25.0827	25.7021	0.666041	0.280749
Copb1	Coatomer subunit beta	P23514	P23514	1607	19	19	19	28.2	28.2	28.2	107.01	71.415	1755200000	57	86	25.5122	25.3561	25.0953	24.79	23.236	25.0517	0.763706	0.96193
Ppib	Peptidyl-prolyl cis-trans isomerase B	P24368	P24368	1612	13	13	13	57.4	57.4	57.4	23.802	159.48	5464600000	15	110	24.5885	24.9886	25.1792	24.5449	25.1707	24.9537	0.038917	0.0289809
Bsg	Basigin	P26453-2;P26453	P26453-2;P26453	1620	4	4	4	18	18	18	29.585	18.337	666470000	12	27	25.9523	25.5231	25.4828	26.0586	25.0395	25.9206	0.0189989	-0.0201467
Pebp1	Phosphatidylethanolamine-binding protein 1;Hippocampal cholinergic neurostimulating peptide	P31044	P31044	1642	8	8	8	76.5	76.5	76.5	20.801	95.72	2038800000	11	52	25.1642	25.1985	25.1075	25.0008	24.9659	25.3011	0.24305	0.0675106
Hsp90ab1	Heat shock protein HSP 90-beta	P34058;A0A0G2K793	P34058;A0A0G2K793	1648	35	22	22	47	34	34	83.28	234.5	17672000000	38	329	27.7657	27.887	27.7782	28.011	27.8229	28.1707	0.823163	-0.191219
Rpl13a	60S ribosomal protein L13a	P35427;Q5RK10;A0A1W2Q6L2	P35427;Q5RK10;A0A1W2Q6L2	1655	7	7	7	30.5	30.5	30.5	23.476	56.083	3264000000	17	57	25.9252	25.6096	25.5021	26.8034	26.5875	25.1656	0.40598	-0.506554
Aprt	Adenine phosphoribosyltransferase	P36972	P36972	1660	4	4	4	22.8	22.8	22.8	19.546	24.303	831590000	14	15	24.7596	24.872	24.6179	24.45	24.6223	24.4376	1.2239	0.246545
Cd9	CD9 antigen	P40241	P40241	1669	4	4	4	19.5	19.5	19.5	25.215	32.365	3775800000	7	16	28.3973	28.5172	28.4494	29.7122	29.5831	27.7917	0.390215	-0.574366
Rars	Arginine--tRNA ligase, cytoplasmic	P40329	P40329	1671	18	18	18	31.2	31.2	31.2	75.81	72.261	1990800000	42	103	24.5353	24.5334	24.3974	24.7346	24.6759	24.1075	0.0282983	-0.0172774
Cfl1	Cofilin-1	P45592;M0R6D6;A0A0G2KA35	P45592	1683	11	11	8	65.1	65.1	54.8	18.532	259.02	15225000000	12	126	28.3482	28.3134	28.1922	28.0669	27.9725	28.2573	0.900585	0.185675
Bgn	Biglycan	P47853	P47853	1690	6	6	6	26.3	26.3	26.3	41.706	23.191	1672900000	19	56	27.156	26.9184	27.1265	27.3877	27.1879	27.1325	0.717954	-0.169081
Pfkp	ATP-dependent 6-phosphofructokinase, platelet type;ATP-dependent 6-phosphofructokinase	P47860;A0A0A0MXY5	P47860;A0A0A0MXY5	1691	14	14	13	25.5	25.5	23.1	85.719	98.242	659710000	41	40	22.7903	24.0227	22.4581	22.7855	23.5522	23.7759	0.191211	-0.2808
Gnb1	Guanine nucleotide-binding protein G(I)/G(S)/G(T) subunit beta-1	P54311;P52287	P54311	1715	13	13	7	60	60	38.8	37.377	131.91	5638200000	13	129	27.595	27.5449	27.3123	27.3307	27.2205	27.3908	0.781579	0.170075
Rhoa	Transforming protein RhoA	P61589;Q5XIM3;P62747	P61589	1737	7	2	2	40.4	14	14	21.782	9.2347	1335900000	12	45	26.9144	26.8007	26.7647	26.1536	26.9157	26.4148	0.658892	0.331904
Ppp1cb	Serine/threonine-protein phosphatase PP1-beta catalytic subunit	P62142	P62142	1747	11	11	4	46.2	46.2	19.6	37.186	36.997	1706700000	19	63	24.7849	24.8675	24.877	25.1871	24.6811	24.891	0.196787	-0.0766226
Psmc5	26S protease regulatory subunit 8	P62198	P62198	1749	11	11	11	36.7	36.7	36.7	45.626	84.429	734500000	28	66	24.7779	24.4416	25.064	24.1685	24.1276	24.5936	0.92984	0.464596
Ran;RGD1306195;Rasl2-9	GTP-binding nuclear protein Ran;GTP-binding nuclear protein Ran, testis-specific isoform	P62828;Q66H11;Q8K586	P62828;Q66H11;Q8K586	1766	6	6	6	29.6	29.6	29.6	24.423	19.954	5640400000	12	52	26.7441	26.8969	26.7332	26.4094	26.3584	26.8635	0.664099	0.247645
Ywhaz	14-3-3 protein zeta/delta	P63102;A0A0G2JV65	P63102;A0A0G2JV65	1793	17	16	15	72.2	72.2	68.6	27.771	323.31	9220300000	19	181	27.1867	27.067	27.4618	26.9595	27.0853	27.6689	0.000802065	0.000609716
Vdac2	Voltage-dependent anion-selective channel protein 2	P81155	P81155	1817	10	10	9	42.4	42.4	39	31.745	111.82	3755100000	17	78	25.7401	25.2144	25.0378	26.1975	25.5338	25.5388	0.628709	-0.425973
Rpl19;RGD1562420	60S ribosomal protein L19	P84100;F1M5A9	P84100;F1M5A9	1827	4	4	4	17.9	17.9	17.9	23.466	42.07	1532700000	9	51	26.4259	26.3884	25.9948	25.59	27.0756	25.8261	0.0774059	0.105773
Fscn1	Fascin	P85845;A0A0G2KAM4	P85845;A0A0G2KAM4	1834	16	16	16	37.5	37.5	37.5	54.49	73.487	1929100000	30	96	25.7217	25.4572	25.314	25.4039	25.2034	25.5999	0.224987	0.0952288
Pgd	6-phosphogluconate dehydrogenase, decarboxylating	P85968;A0A0G2K7Q8	P85968;A0A0G2K7Q8	1835	19	19	19	52	52	52	53.236	150.45	2734100000	30	108	25.7098	25.4393	25.4723	25.5158	25.3902	25.6441	0.0742522	0.0237694
Icam1	Intercellular adhesion molecule 1	Q00238	Q00238	1847	6	6	6	13.4	13.4	13.4	60.141	81.493	1436300000	27	75	26.0144	25.9668	26.1214	25.6155	26.3852	25.2209	0.354078	0.293645
Vars	Valine--tRNA ligase	Q04462;A0A0G2JVG2	Q04462	1854	20	20	20	25	25	25	140.37	141.63	1719100000	69	117	24.8893	25.0222	25.0189	25.0771	24.8809	25.2765	0.343219	-0.10139
Myo1b	Unconventional myosin-Ib	Q05096-3;Q05096-2;Q05096;F1LV10;Q62774	Q05096-3;Q05096-2;Q05096	1857	6	6	6	6.5	6.5	6.5	124.77	14.781	371530000	69	25	23.9196	23.9577	23.5083	24.1297	24.0479	23.7659	0.440322	-0.185956
Atp5o	ATP synthase subunit O, mitochondrial	Q06647	Q06647	1862	8	8	8	52.6	52.6	52.6	23.397	16.577	1291500000	14	34	23.4722	23.6881	23.4898	24.327	23.5487	23.6168	0.471015	-0.280817
Anxa2	Annexin A2	Q07936;Q07936-2	Q07936;Q07936-2	1865	38	38	38	79.9	79.9	79.9	38.678	323.31	106680000000	25	410	31.2851	31.084	30.922	31.2363	31.0473	31.2016	0.208672	-0.064682
Eif3a	Eukaryotic translation initiation factor 3 subunit A	Q1JU68	Q1JU68	1876	26	26	26	23.9	23.9	23.9	163.19	102.21	4160200000	89	169	27.6463	27.7287	27.4241	27.718	27.6375	27.6182	0.238971	-0.0582136
Eif5a;Eif5a2	Eukaryotic translation initiation factor 5A-1;Eukaryotic translation initiation factor 5A	Q3T1J1;G3V7J7	Q3T1J1;G3V7J7	1903	7	7	7	64.9	64.9	64.9	16.832	25.464	1522400000	8	45	25.3308	25.1682	25.5463	24.937	25.3946	25.5918	0.0634593	0.0406526
Psmd2	26S proteasome non-ATPase regulatory subunit 2	Q4FZT9	Q4FZT9	1926	23	23	23	33.6	33.6	33.6	100.19	134.44	2151800000	57	138	25.6305	25.5816	25.6332	25.6466	25.7166	25.8777	0.871015	-0.131857
Eif3b	Eukaryotic translation initiation factor 3 subunit B	Q4G061	Q4G061	1930	15	15	15	26.2	26.2	26.2	90.91	199.17	768070000	42	42	23.9788	23.9795	23.9342	23.6619	23.6663	23.9055	1.2594	0.219634
Arpc5	Actin-related protein 2/3 complex subunit 5	Q4KLF8;A0A0U1RRQ2;A0A0G2K585	Q4KLF8;A0A0U1RRQ2;A0A0G2K585	1933	3	3	3	29.1	29.1	29.1	16.32	12.577	1202700000	12	30	25.6542	25.8308	25.7279	25.1466	25.3122	25.7972	0.723158	0.318954
Dnpep		Q4V8H5	Q4V8H5	1968	10	10	10	32.8	32.8	32.8	52.555	57.907	1834400000	24	55	26.171	26.7069	26.563	26.5529	26.6036	26.5359	0.200101	-0.0838566
Actr2	Actin-related protein 2	Q5M7U6	Q5M7U6	2017	8	8	8	27.7	27.7	27.7	44.733	54.392	1920900000	21	86	24.8661	24.8639	25.077	24.6724	24.7207	25.1288	0.231423	0.0950267
Dnaja2	DnaJ homolog subfamily A member 2	Q5M9H7;O35824	Q5M9H7;O35824	2026	8	8	8	25	25	25	45.745	53.686	592750000	25	46	23.8707	24.2602	24.0124	24.3215	24.3236	24.4013	1.21103	-0.301021
Rab10	Ras-related protein Rab-10	Q5RKJ9;P35281	Q5RKJ9;P35281	2054	3	2	2	16.5	11	11	22.541	33.018	277230000	17	40	24.8177	24.0202	24.0311	23.7745	24.486	23.5737	0.378661	0.344934
Rap1b	Ras-related protein Rap-1b	Q62636	Q62636	2130	8	8	3	52.7	52.7	28.3	20.798	75.563	4778700000	12	58	27.3425	27.2257	27.1518	28.167	28.316	27.0322	0.662688	-0.598379
Nucb1	Nucleobindin-1	Q63083	Q63083	2147	14	14	14	42.5	42.5	42.5	53.506	54.883	1528900000	29	73	24.137	24.1671	24.2907	24.107	25.0198	24.8113	0.732315	-0.447706
Psmc3	26S protease regulatory subunit 6A	Q6P6U2;Q63569	Q6P6U2;Q63569	2159	11	11	11	35.5	35.5	35.5	49.548	40.627	865130000	27	60	24.5815	24.6127	24.7282	24.9393	25.0479	24.0418	0.0374859	-0.0355841
Tmed10	Transmembrane emp24 domain-containing protein 10	Q63584	Q63584	2161	6	6	6	34.2	34.2	34.2	24.857	31.34	1262500000	10	34	26.1387	25.5195	25.5598	25.885	25.4303	25.6133	0.150009	0.0964762
RGD1562301		Q66H61;M0RDR7	Q66H61	2192	21	20	20	31.9	31.9	31.9	87.699	105.88	1648200000	51	75	24.4697	24.3774	24.7501	24.8864	24.5298	24.5434	0.304016	-0.120824
Hnrnph2	Heterogeneous nuclear ribonucleoprotein H2	Q6AY09	Q6AY09	2235	11	5	5	35.4	16.5	16.5	49.293	18.128	609700000	26	48	23.4757	24.0229	23.454	24.1416	23.8175	23.5443	0.292769	-0.183587
Capg	Macrophage-capping protein	Q6AYC4	Q6AYC4	2248	15	15	15	57.3	57.3	57.3	38.798	171.76	4479700000	16	124	25.826	26.2302	25.994	25.8055	25.6837	24.8365	0.814949	0.574816
Ddx5		Q6AYI1	Q6AYI1	2252	19	19	11	34.1	34.1	20.3	69.238	115.25	3418700000	36	100	25.2877	25.4777	24.9904	24.7915	24.9517	24.9493	1.10115	0.354453
Eif3d	Eukaryotic translation initiation factor 3 subunit D	Q6AYK8	Q6AYK8	2255	9	9	9	22.3	22.3	22.3	63.988	39.339	1781100000	27	81	25.6081	25.8876	25.5864	26.3229	25.6183	25.9884	0.555371	-0.282471
Clic1	Chloride intracellular channel protein 1	Q6MG61;A0A0G2K6C0	Q6MG61	2283	11	11	11	69.7	69.7	69.7	26.98	88.059	3416700000	17	118	26.4557	26.1619	25.9708	26.3259	26.2361	26.4857	0.409448	-0.15311
Eif4a1		Q6P3V8	Q6P3V8	2292	18	18	12	50.5	50.5	36.2	46.153	203.39	9848900000	24	186	27.3401	27.2972	27.2109	27.4518	27.0744	27.5486	0.193762	-0.0755405
Serpinb6		Q6P9U0;F7F6T5	Q6P9U0	2311	13	13	13	48.3	48.3	48.3	43.018	37.617	1912300000	23	54	25.332	25.0888	25.2195	24.7331	25.2405	24.6055	0.791906	0.353741
Srsf2	Serine/arginine-rich splicing factor 2	Q6PDU1	Q6PDU1	2321	3	3	3	18.6	18.6	18.6	25.476	48.87	653880000	11	24	25.249	25.2825	25.3345	25.3033	25.1436	25.6599	0.199915	-0.0802644
Rac1	Ras-related C3 botulinum toxin substrate 1	Q6RUV5;A0A0G2K0X4;M0R5T4;Q5U1Y2	Q6RUV5;A0A0G2K0X4	2331	6	5	5	30.7	25	25	21.45	24.193	1981600000	10	39	26.4166	26.2806	26.2313	26.5268	26.368	26.2782	0.37372	-0.0814896
Dstn	Destrin	Q7M0E3;D4A315	Q7M0E3	2346	11	11	11	60.6	60.6	60.6	18.533	81.735	4599000000	13	108	26.6798	26.8399	26.6634	26.8327	26.9336	26.9728	1.24172	-0.185322
Nmt1	Glycylpeptide N-tetradecanoyltransferase 1	Q8K1Q0;F1M110	Q8K1Q0	2362	8	8	8	22.6	22.6	22.6	56.86	17.38	438270000	27	29	24.3045	23.9234	23.709	23.946	23.6707	23.7755	0.401055	0.1816
Ehd4		Q8R3Z7	Q8R3Z7	2367	16	16	15	35.5	35.5	33.5	61.467	98.94	2122000000	32	107	25.428	25.4319	25.3032	25.7313	25.5003	25.6286	1.37216	-0.232389
Dpp7	Dipeptidyl peptidase 2	Q9EPB1	Q9EPB1	2390	8	8	8	28.2	28.2	28.2	55.114	24.871	697810000	21	47	23.8278	23.8033	23.8325	23.2287	24.6656	23.1251	0.10755	0.148102
Pabpc1	Polyadenylate-binding protein 1	Q9EPH8;A0A0G2JZS2;D4A233;B5DF80;D3ZAS7;D4A5H0	Q9EPH8;A0A0G2JZS2	2391	20	20	11	34.6	34.6	18.6	70.7	299.99	4975900000	43	142	25.898	25.776	25.5839	25.9631	25.6547	26.0142	0.358985	-0.124737
Psmb7	Proteasome subunit beta type-7	Q9JHW0;A0A0G2JUN8	Q9JHW0;A0A0G2JUN8	2406	5	5	5	22	22	22	29.927	30.236	486030000	12	31	24.6218	24.5585	24.5487	24.4442	24.9835	24.6622	0.310184	-0.120306
Prpf19	Pre-mRNA-processing factor 19	Q9JMJ4	Q9JMJ4	2423	7	7	7	17.9	17.9	17.9	55.238	35.954	914460000	22	46	24.6607	24.4118	25.1354	24.5548	24.3935	24.4613	0.540741	0.266154

## Sheet: Only in EVs from A-FC6 cells
Gene names	Protein names	Protein IDs	Majority protein IDs	id	ENSG	LFQ intensity EVs from primary astrocytes_1	LFQ intensity EVs from primary astrocytes_2	LFQ intensityEVs from primary astrocytes_3	LFQ intensity EVs from A-FC6_1	LFQ intensity EVs from A-FC6_2	LFQ intensity EVs from A-FC6_3
Racgap1		B2GV02	B2GV02	532	ENSRNOG00000018187				245648	240947	243649
Plcd1	Phosphoinositide phospholipase C;1-phosphatidylinositol 4,5-bisphosphate phosphodiesterase delta-1	G3V9D1;P10688;D4AAX6	G3V9D1;P10688	1337	ENSRNOG00000014226;ENSRNOG00000032238				244088	238197	239934
Col18a1		F1LR02	F1LR02	1106	ENSRNOG00000001229				27626	271879	271805
Sfrp4	Secreted frizzled-related protein 4	A0A0G2JVN2;G3V8G7;Q9JLS4	A0A0G2JVN2;G3V8G7;Q9JLS4	99	ENSRNOG00000018893				258278	255698	252923
Itga8		B5DEG1	B5DEG1	579	ENSRNOG00000016538				253613	253945	252469
Ctsl	Cathepsin L1;Procathepsin L;Cathepsin L1 heavy chain;Cathepsin L1 light chain	P07154	P07154	1489	ENSRNOG00000018566				255389	255859	259393
Mmrn2		D4ABX6	D4ABX6	1012	ENSRNOG00000010662				246095	245524	251031
Galnt7	N-acetylgalactosaminyltransferase 7	Q9R0C5	Q9R0C5	2435	ENSRNOG00000012037				239635	239785	237905
Slit2	Slit homolog 2 protein	F1MA79;A0A0G2KA49;Q9WVC1	F1MA79;A0A0G2KA49;Q9WVC1	1185	ENSRNOG00000003840				240532	237013	23607
Vasn		D3ZAE6	D3ZAE6	727	ENSRNOG00000004141				250624	243038	249387
Alox15	Arachidonate 15-lipoxygenase	Q02759	Q02759	1850	ENSRNOG00000019183				250319	252966	247894
Il1rl1	Interleukin-1 receptor-like 1	F1LR63;Q62611;F1LR56;Q62611-2	F1LR63;Q62611;F1LR56;Q62611-2	1109	ENSRNOG00000014835				278045	286631	284299
Serpine2	Glia-derived nexin	G3V7Z4;P07092	G3V7Z4;P07092	1293	ENSRNOG00000015461				277621	270834	274952
Nrp2	Neuropilin-2	O35276	O35276	1419	ENSRNOG00000031232				246577	254616	248436
Sema3f		D3ZGX9;A0A0G2K0S6	D3ZGX9;A0A0G2K0S6	191	ENSRNOG00000017704				248402	244553	252166
Kif23	Kinesin-like protein	A0A0G2K7Y7;D4AAG4	A0A0G2K7Y7;D4AAG4	325	ENSRNOG00000014080				250717	25392	250226
Sema3b		D3ZHJ3	D3ZHJ3	787	ENSRNOG00000016512				234859	237528	232764
Mmp13	Collagenase 3	G3V742;P23097	G3V742;P23097	1257	ENSRNOG00000008478				28424	285186	279928
Mmp3	Stromelysin-1	P03957;A0A0G2KA34;F1LPL9	P03957;A0A0G2KA34;F1LPL9	1458	ENSRNOG00000032626				268808	268618	271575
Mmp19		C0M4B0	C0M4B0	609	ENSRNOG00000006778				244662	243782	246986
Nov	Protein NOV homolog	Q9QZQ5	Q9QZQ5	2433	ENSRNOG00000008697				240898	238165	244796
Scin		E9PU64	E9PU64	1050	ENSRNOG00000004498				246276	238488	24392
Cat	Catalase	P04762	P04762	1465	ENSRNOG00000008364				252605	252227	252226
Ankh	Progressive ankylosis protein homolog	F1LN34;P58366	F1LN34;P58366	1064	ENSRNOG00000010960				244226	24567	242968
Gnb4	Guanine nucleotide-binding protein subunit beta-4	O35353;A0A0G2K8M9;D4A752	O35353;A0A0G2K8M9	1421	ENSRNOG00000011070				226597	232901	232501
Ecm1	Extracellular matrix protein 1	Q62894	Q62894	2139	ENSRNOG00000021166				246827	245618	252277
Acan		F1LQI4;D4A7Y1	F1LQI4;D4A7Y1	981	ENSRNOG00000028992				297818	296806	298244
Enpp1	Ectonucleotide pyrophosphatase/phosphodiesterase family member 1;Alkaline phosphodiesterase I;Nucleotide pyrophosphatase	Q924C3;Q924C3-2;G3V7V4	Q924C3;Q924C3-2;G3V7V4	2380	ENSRNOG00000013994				25276	244936	250469
Slc4a7	Sodium bicarbonate cotransporter 3	Q9R1N3-5;Q9R1N3-4;Q9R1N3-3;Q9R1N3-2;Q9R1N3-6;Q9R1N3	Q9R1N3-5;Q9R1N3-4;Q9R1N3-3;Q9R1N3-2;Q9R1N3-6;Q9R1N3	2438					244234	238705	243663
Adam10	Disintegrin and metalloproteinase domain-containing protein 10	Q10743	Q10743	1874					245579	243672	25037
Tsg101	Tumor susceptibility gene 101 protein	Q6IRE4	Q6IRE4	2277					246847	250704	247228
Tspan6	Tetraspanin	B0BN20	B0BN20	479	ENSRNOG00000003786				259222	259406	260591
Tspan7	Tetraspanin	F1M8Y2;F1M9I6	F1M8Y2;F1M9I6	1177	ENSRNOG00000003229				246892	249697	251682
Ttll12		D4A1Q9	D4A1Q9	926	ENSRNOG00000022623				23549	235193	235117
Vps28	Vacuolar protein sorting-associated protein 28 homolog	A0A0H2UHM0;B5DEN9	A0A0H2UHM0;B5DEN9	395	ENSRNOG00000014633				247775	254228	250935
Vwa7	von Willebrand factor A domain-containing protein 7	Q6MG64	Q6MG64	2284	ENSRNOG00000000860				235104	235678	243951
Psap	Sulfated glycoprotein 1	P10960;F7EPE0	P10960;F7EPE0	1521	ENSRNOG00000000571				26969	260252	258596
Psmb9	Proteasome subunit beta type;Proteasome subunit beta type-9	Q6MGA6;P28077	Q6MGA6;P28077	2285	ENSRNOG00000000459				248957	255451	257148
Rab8a	Ras-related protein Rab-8A	P35280;A0A0G2K553	P35280	1651	ENSRNOG00000014621				244712	250503	246149
Rnf149		D3ZI66	D3ZI66	791	ENSRNOG00000013946				24302	250278	23288
Snrpf		D4AAT4	D4AAT4	1003	ENSRNOG00000005556				255462	256477	25588
Tm9sf3		D3ZUD8	D3ZUD8	872	ENSRNOG00000013443				242065	249889	247941
Trim47		D3ZA22	D3ZA22	724	ENSRNOG00000008215				238504	244003	242742
Adss	Adenylosuccinate synthetase isozyme 2	D4AEP0	D4AEP0	1035	ENSRNOG00000004481				229763	234102	233151
Aldh16a1	Aldehyde dehydrogenase family 16 member A1	Q3T1L0;A0A1W2Q6I9;A0A1W2Q622	Q3T1L0	1905	ENSRNOG00000020623				24219	241159	24213
Cd59	CD59 glycoprotein	P27274	P27274	1624	ENSRNOG00000042821				294448	291321	286406
Ctsb	Cathepsin B;Cathepsin B light chain;Cathepsin B heavy chain	Q6IN22;P00787	Q6IN22;P00787	2275	ENSRNOG00000010331				261035	261373	263293
Ddx21	Nucleolar RNA helicase 2	M0R965;Q3B8Q1	M0R965;Q3B8Q1	1381	ENSRNOG00000043099;ENSRNOG00000048990				235868	240709	236758
Emb	Embigin	O88775;A0A0G2JWP4;A0A0G2JU92	O88775;A0A0G2JWP4;A0A0G2JU92	1441	ENSRNOG00000011365				261366	260872	261792
Gja1	Gap junction alpha-1 protein	P08050	P08050	1499	ENSRNOG00000000805				270989	270636	271787
H2afz;H2afv	Histone H2A;Histone H2A.Z	A0A0A0MXW3;D4AEC0;P0C0S7;M0R6X5	A0A0A0MXW3;D4AEC0;P0C0S7	18	ENSRNOG00000007026;ENSRNOG00000010306;ENSRNOG00000031564				254991	250178	254264
Hsd17b10	3-hydroxyacyl-CoA dehydrogenase type-2	B0BMW2;O70351	B0BMW2;O70351	476	ENSRNOG00000003049				242333	242126	240008
Igf2r		G3V824	G3V824	1297	ENSRNOG00000014997				25206	253932	244539
LOC686074;Rpl35	60S ribosomal protein L35	D3Z942;D3ZN79;P17078	D3Z942;D3ZN79;P17078	718	ENSRNOG00000014105;ENSRNOG00000014272;ENSRNOG00000030364
Parp4		A0A096MJR6	A0A096MJR6	10	ENSRNOG00000051196				248956	245291	254662
Hk1	Hexokinase	M0RAQ6	M0RAQ6	1391	ENSRNOG00000046891				279657	279739	276385

## Sheet: Only in EVs from primary astroc
Gene names	Protein names	Protein IDs	Majority protein IDs	id	ENSG	LFQ intensity EVs from primary astrocytes_1	LFQ intensity EVs from primary astrocytes_2	LFQ intensityEVs from primary astrocytes_3	LFQ intensity EVs from A-FC6_1	LFQ intensity EVs from A-FC6_2	LFQ intensity EVs from A-FC6_3
Polr2e	DNA-directed RNA polymerases I, II, and III subunit RPABC1	B0BNE2;A0A1W2Q690;A0A1W2Q620	B0BNE2;A0A1W2Q690	453	ENSRNOG00000013545	20916	209412	210369
Zyx		D4A7U1	D4A7U1	980	ENSRNOG00000017354	22805	230113	243909
G3bp2		Q6AY21	Q6AY21	2238	ENSRNOG00000002433	22938	22866	232787
Gns		F7EQ81;Q32KJ5	F7EQ81;Q32KJ5	1202	ENSRNOG00000047350	23156	231724	231577
Srpr		Q3KRC3	Q3KRC3	1893	ENSRNOG00000010543	23159	230101	221527
Pcyox1	Prenylcysteine oxidase	Q99ML5	Q99ML5	2386	ENSRNOG00000016704	23494	236775	236684
Aldh18a1		D3ZIE9	D3ZIE9	792	ENSRNOG00000015267;ENSRNOG00000047305	23711	236548	231641
Pdlim7	PDZ and LIM domain protein 7	Q9Z1Z9	Q9Z1Z9	2453	ENSRNOG00000013653	24077	234614	237148
Prps1;Prps1l1	Ribose-phosphate pyrophosphokinase 1	P60892;A0A0G2JSV3;M0RBK1	P60892;A0A0G2JSV3;M0RBK1	44	ENSRNOG00000025166;ENSRNOG00000032513	24121	242581	240354
Pdgfrb	Platelet-derived growth factor receptor beta	Q05030	Q05030	1856	ENSRNOG00000018461	24137	242926	242499
Ddx39a	ATP-dependent RNA helicase DDX39A	Q5U216	Q5U216	2059	ENSRNOG00000004373	24179	236912	238551
Rock2	Rho-associated protein kinase 2	F1LQT3;A0A0G2K5N6;Q62868	F1LQT3;A0A0G2K5N6;Q62868	284	ENSRNOG00000004496	24193	245063	243155
Prdx6	Peroxiredoxin-6	O35244	O35244	1417	ENSRNOG00000002896	24304	243609	24169
Tpt1	Translationally-controlled tumor protein	P63029	P63029	1788	ENSRNOG00000001049	24667	24.67	246101
Bst1	ADP-ribosyl cyclase/cyclic ADP-ribose hydrolase 2	F1LSX3;Q63072	F1LSX3;Q63072	1126	ENSRNOG00000003064	24848	248982	246659
Ptma	Prothymosin alpha;Prothymosin alpha, N-terminally processed;Thymosin alpha	P06302;F1M034	P06302	1482	ENSRNOG00000004661;ENSRNOG00000018584;ENSRNOG00000025731	24991	241831	256629
Hars		Q4QQV4;F1M9C9	Q4QQV4	1953	ENSRNOG00000016087;ENSRNOG00000028105	25254	255649	255809
Dbi	Acyl-CoA-binding protein;Triakontatetraneuropeptide;Octadecaneuropeptide	P11030;Q6TXF3	P11030;Q6TXF3	1522	ENSRNOG00000046889	25403	255137	256956
Cald1	Non-muscle caldesmon	G3V9E3;Q62736;A0A0G2JTV2	G3V9E3;Q62736;A0A0G2JTV2	1338	ENSRNOG00000010233	26156	260822	262844
Afap1	Actin filament-associated protein 1	A0A0G2JVI5;G3V6Z3;Q8VH46	A0A0G2JVI5;G3V6Z3;Q8VH46	95	ENSRNOG00000007599	207372	205416	201412
Marcks	Myristoylated alanine-rich C-kinase substrate	F1LMW7;P30009	F1LMW7;P30009	1062	ENSRNOG00000000579	214515	20871	21957
Nolc1	Nucleolar and coiled-body phosphoprotein 1	P41777	P41777	1677		217886	215313	224381
Elp2	Elongator complex protein 2	Q496Z0	Q496Z0	1908	ENSRNOG00000015301	221971	223732	224573
Fh	Fumarate hydratase, mitochondrial	P14408-2;P14408	P14408-2;P14408	1549		222846	227378	219437
Ahsa1		B0BN63	B0BN63	481	ENSRNOG00000048981	223228	223731	22644
Numa1		F1LW91;F7FF45	F1LW91;F7FF45	1144	ENSRNOG00000000417	223253	223475	224086
Ptgis	Prostacyclin synthase	F1LP67;A0A0G2K776;Q62969	F1LP67;A0A0G2K776;Q62969	309	ENSRNOG00000008245	224163	220187	224203
Ehd2	EH domain-containing protein 2	Q4V8H8	Q4V8H8	1969	ENSRNOG00000011346	224314	216436	217469
Col4a1		F1MA59	F1MA59	1184	ENSRNOG00000016281	224955	226325	226317
Pld1	Phospholipase D1	D4A318;F1LMG4;A0A0G2K5R0;P70496-2;P70496;P70496-3	D4A318;F1LMG4;A0A0G2K5R0;P70496-2;P70496;P70496-3	286	ENSRNOG00000028156	224975	225094	227768
Pgls	6-phosphogluconolactonase	G3V8D5;P85971	G3V8D5;P85971	1310	ENSRNOG00000018326	226441	228476	226487
Asah1	Acid ceramidase	A0A0G2K8T0;Q6P7S1	A0A0G2K8T0;Q6P7S1	339	ENSRNOG00000010034	228298	230942	230181
Ubqln2		D4AA63	D4AA63	1000	ENSRNOG00000003099	228322	227912	226996
Flot2	Flotillin-2	Q5XIW9;A0A0G2JXA8;Q9Z2S9-3;Q9Z2S9-2;Q9Z2S9	Q5XIW9;A0A0G2JXA8;Q9Z2S9-3;Q9Z2S9-2;Q9Z2S9	131	ENSRNOG00000009681	228674	22971	23107
Ppm1g	Protein phosphatase 1G	A0A0H2UHT5;F1LNI5	A0A0H2UHT5;F1LNI5	408	ENSRNOG00000026905	229041	230898	229915
Ctnnd1		D3ZZZ9	D3ZZZ9	914	ENSRNOG00000030790	229997	225387	230328
Ppidl1;Ppid	Peptidyl-prolyl cis-trans isomerase D	M0RB67;Q6DGG0	M0RB67;Q6DGG0	1392	ENSRNOG00000027408;ENSRNOG00000037230	230461	235678	236058
Pmm2	Phosphomannomutase	B5DF46	B5DF46	589	ENSRNOG00000002615	231005	235374	235129
Adk	Adenosine kinase	A0A0G2K6X9;A0A0G2JSL8;Q64640	A0A0G2K6X9;A0A0G2JSL8;Q64640	32		231159	242271	233418
Hexa	Beta-hexosaminidase subunit alpha	Q641X3	Q641X3	2172	ENSRNOG00000010252	231426	233221	232251
Cd1d1;Cd1d	Antigen-presenting glycoprotein CD1d	G3V837;Q63493	G3V837;Q63493	1302	ENSRNOG00000016451	231518	233728	235595
Ddx19a		Q68FX3;A0A0G2K7X6;A0A0G2JY21;A0A0G2JUH2;A0A0G2JZQ1	Q68FX3;A0A0G2K7X6;A0A0G2JY21;A0A0G2JUH2;A0A0G2JZQ1	74		231737	229689	231183
Rcn2	Reticulocalbin-2	Q62703	Q62703	2134	ENSRNOG00000015780	231862	234578	223874
Csde1	Cold shock domain-containing protein E1	P18395	P18395	1574	ENSRNOG00000030302	232435	235924	229152
Ergic1		F1LU48	F1LU48	1134	ENSRNOG00000003508	233331	234936	237943
Gdi1	Rab GDP dissociation inhibitor alpha	P50398	P50398	1700	ENSRNOG00000037245	233354	228947	233361
Immt	MICOS complex subunit Mic60	A0A0G2JVH4;A0A140TAG5;Q3KR86	A0A0G2JVH4;A0A140TAG5;Q3KR86	93	ENSRNOG00000009097	233507	233065	228349
Parva	Alpha-parvin	G3V818;Q9HB97	G3V818;Q9HB97	1296	ENSRNOG00000015713	233701	240172	242141
Lama2		F1M614	F1M614	1166	ENSRNOG00000011134	233744	236135	238197
Dhx15		D3ZD97	D3ZD97	757	ENSRNOG00000003844	233765	229165	233133
Clec2d11	C-type lectin domain family 2 member D11	A0A0G2JVV1;Q0H8B9	A0A0G2JVV1;Q0H8B9	101	ENSRNOG00000026511	233898	236897	236688
Bub3		Q4FZS2;D4A567	Q4FZS2;D4A567	1924	ENSRNOG00000020643	234182	240423	236478
Flot1	Flotillin-1	Q9Z1E1;Q9Z1E1-2;A0A0G2JU52	Q9Z1E1;Q9Z1E1-2	2448	ENSRNOG00000000826	234276	233248	231448
Upf1		F1LY19;A0A0U1RS25	F1LY19;A0A0U1RS25	427	ENSRNOG00000020134	234559	233229	234819
Hmgcs1	Hydroxymethylglutaryl-CoA synthase, cytoplasmic	P17425	P17425	1571	ENSRNOG00000016552	234658	23396	234022
Ctps1	CTP synthase	B1WC02	B1WC02	518	ENSRNOG00000009963	234727	234952	23492
Hprt1	Hypoxanthine-guanine phosphoribosyltransferase	P27605	P27605	1625	ENSRNOG00000031367	234998	236598	234581
Cpne3		D3ZLA3	D3ZLA3	813	ENSRNOG00000006298	235123	233355	233192
Xpo1	Exportin-1	Q80U96	Q80U96	2354	ENSRNOG00000009935	235211	23032	230516
Akr7a2	Aflatoxin B1 aldehyde reductase member 2	A0A0G2K3V2;A0A0A0MXY9;Q8CG45	A0A0G2K3V2;A0A0A0MXY9;Q8CG45	19	ENSRNOG00000017780	235323	236598	233392
Eif3j	Eukaryotic translation initiation factor 3 subunit J	A0JPM9	A0JPM9	460	ENSRNOG00000016459	235596	236031	236629
Cops6		D3ZI16	D3ZI16	790	ENSRNOG00000001346	235713	242131	237298
Thrap3	Thyroid hormone receptor-associated protein 3	Q5M7V8	Q5M7V8	2018	ENSRNOG00000009977	235827	242434	241843
Atp5h	ATP synthase subunit d, mitochondrial	P31399	P31399	1643		235882	239608	235104
Gspt1;Gspt2		Q6AYD5;A0A096MJE3	Q6AYD5;A0A096MJE3	2250	ENSRNOG00000002335;ENSRNOG00000046271;ENSRNOG00000048817	235939	237394	244039
Napa	Alpha-soluble NSF attachment protein	P54921	P54921	1720	ENSRNOG00000001494	236055	238459	235504
Fermt2		Q5XI19;A0A0G2JWC7	Q5XI19;A0A0G2JWC7	114	ENSRNOG00000009102	236064	235942	235961
Csrp1	Cysteine and glycine-rich protein 1	P47875	P47875	1692	ENSRNOG00000008937	236189	238183	233523
Csnk2a1	Casein kinase II subunit alpha	P19139	P19139	1581	ENSRNOG00000005276	236423	229819	236459
Bzw1	Basic leucine zipper and W2 domain-containing protein 1	Q6P7P5	Q6P7P5	2309	ENSRNOG00000013977	236425	236218	237614
Ptk7		D3ZHG3	D3ZHG3	786	ENSRNOG00000039976	236851	239944	247875
Sfxn1	Sideroflexin;Sideroflexin-1	Q6AYS2;Q63965	Q6AYS2;Q63965	2264	ENSRNOG00000018279	237021	238412	230666
Lrpap1	Alpha-2-macroglobulin receptor-associated protein	Q99068	Q99068	2382	ENSRNOG00000009313	237222	236168	242377
Eif5	Eukaryotic translation initiation factor 5	Q07205	Q07205	1864	ENSRNOG00000010218	237523	235381	23707
Pdlim5	PDZ and LIM domain protein 5	Q62920;Q62920-2	Q62920;Q62920-2	2140	ENSRNOG00000016419	237705	238899	241347
Usp14	Ubiquitin carboxyl-terminal hydrolase	A0A0G2JVV5;Q5U2N2	A0A0G2JVV5;Q5U2N2	102	ENSRNOG00000014981	237723	237145	235705
Hspa12b		D3ZVM5;D3ZC55	D3ZVM5	884	ENSRNOG00000018019;ENSRNOG00000021244	237893	236158	232666
Prkcdbp	Protein kinase C delta-binding protein	Q9Z1H9	Q9Z1H9	2449	ENSRNOG00000017914	238032	237834	241093
Khsrp	Far upstream element-binding protein 2	A0A0G2K2B3;M0R961;Q99PF5	A0A0G2K2B3;M0R961;Q99PF5	228	ENSRNOG00000047628	238145	231771	23945
Etf1	Eukaryotic peptide chain release factor subunit 1	Q5U2Q7	Q5U2Q7	2060	ENSRNOG00000019450	238282	240032	240346
Acp1	Low molecular weight phosphotyrosine protein phosphatase	Z4YNF4;P41498;A0A0G2K394;P41498-2	Z4YNF4;P41498;A0A0G2K394;P41498-2	1673	ENSRNOG00000005260	238398	236249	234013
Arhgap1		D4A6C5	D4A6C5	966	ENSRNOG00000016610	238406	239835	234677
Flii		Q5RKI5	Q5RKI5	2053	ENSRNOG00000004159	238723	236192	238288
Nid2	Nidogen-2	A0A0G2K3C8;W4VSR4;B5DFC9;B5DFC9-2	A0A0G2K3C8;W4VSR4;B5DFC9	244	ENSRNOG00000000341	238814	240857	238996
Psmd9	26S proteasome non-ATPase regulatory subunit 9	G3V9P0;Q9WTV5	G3V9P0;Q9WTV5	1349	ENSRNOG00000001339	238832	238148	236483
Gps1	COP9 signalosome complex subunit 1	A0A0G2JT06;A0A0G2JW80;P97834	A0A0G2JT06;A0A0G2JW80;P97834	48		238877	23863	23385
Fkbp1a	Peptidyl-prolyl cis-trans isomerase FKBP1A	Q62658	Q62658	2132	ENSRNOG00000008822	239051	246293	24219
Fstl1	Follistatin-related protein 1	F8WG88;Q62632	F8WG88;Q62632	1211	ENSRNOG00000002746	239088	240783	245092
LOC100362049;LOC100362338;Rpl35a	60S ribosomal protein L35a	D4A771;D3ZZN4;P04646;F1M0T2;A0A096P6M4	D4A771;D3ZZN4;P04646;F1M0T2;A0A096P6M4	910	ENSRNOG00000030217;ENSRNOG00000031641;ENSRNOG00000031694;ENSRNOG00000032303;ENSRNOG00000032348;ENSRNOG00000033058;ENSRNOG00000033625;ENSRNOG00000038678;ENSRNOG00000047557;ENSRNOG00000049536	239106	23.84	241081
Sec24d		G3V9S9	G3V9S9	1352	ENSRNOG00000014872	239141	237996	236654
Oat	Ornithine aminotransferase, mitochondrial	P04182	P04182	1460	ENSRNOG00000016807	239203	241621	24.12
Tcirg1	V-type proton ATPase subunit a	G3V887;Q6P735	G3V887;Q6P735	1307	ENSRNOG00000017220	239593	238058	236594
Supt16h		D4A4J0	D4A4J0	955	ENSRNOG00000011953	239677	242431	239692
Gsta3	Glutathione S-transferase alpha-3	P04904;A0A0G2JVT2;F7F2H5;Q4FZZ3;P04903;P00502	P04904	1469	ENSRNOG00000000201;ENSRNOG00000013484;ENSRNOG00000029861	239756	245243	244963
Kank2		D4ACC2;D3ZD05	D4ACC2;D3ZD05	750	ENSRNOG00000010643	239783	239166	241439
Impa1	Inositol monophosphatase 1	F1M978;P97697	F1M978;P97697	1180	ENSRNOG00000010482	240193	240462	238867
Ehd3	EH domain-containing protein 3	Q8R491;A0A0G2JTH6	Q8R491;A0A0G2JTH6	2368	ENSRNOG00000007744	240329	242183	237152
Idh2	Isocitrate dehydrogenase [NADP], mitochondrial	P56574;A0A0G2JUF6	P56574;A0A0G2JUF6	1725	ENSRNOG00000013949	240331	236331	239117
Srp14		B2RYW7	B2RYW7	559	ENSRNOG00000007512	240668	241113	240302
Esd	S-formylglutathione hydrolase	B0BNE5	B0BNE5	494	ENSRNOG00000009512	240684	241488	238917
Mthfd1	C-1-tetrahydrofolate synthase, cytoplasmic;Methylenetetrahydrofolate dehydrogenase;Methenyltetrahydrofolate cyclohydrolase;Formyltetrahydrofolate synthetase;C-1-tetrahydrofolate synthase, cytoplasmic, N-terminally processed	G3V6S5;P27653;D3ZZM8	G3V6S5;P27653;D3ZZM8	1241	ENSRNOG00000005602;ENSRNOG00000017740	240932	242333	240483
Uba2		F1LS72	F1LS72	1117	ENSRNOG00000021113	241159	24.35	239979
Idh1	Isocitrate dehydrogenase [NADP] cytoplasmic	P41562	P41562	1675	ENSRNOG00000015020	241423	243229	244219
Prkar1a	cAMP-dependent protein kinase type I-alpha regulatory subunit;cAMP-dependent protein kinase type I-alpha regulatory subunit, N-terminally processed	P09456	P09456	1508	ENSRNOG00000049876	241471	241813	241653
Fam129a	Protein Niban	Q9ESN0	Q9ESN0	2402	ENSRNOG00000002403	241608	24448	241164
Dpp3	Dipeptidyl peptidase 3	O55096	O55096	1431	ENSRNOG00000031485	242002	243434	244965
Rap1a	Ras-related protein Rap-1A	P62836	P62836	1768	ENSRNOG00000032463	242063	241974	243322
G3bp1		D3ZYS7;F1M2M6	D3ZYS7	901	ENSRNOG00000013186;ENSRNOG00000032820	242101	246079	237489
Ikbip	Inhibitor of nuclear factor kappa-B kinase-interacting protein	Q5EAJ6	Q5EAJ6	1992	ENSRNOG00000008247	242169	245913	244427
Psat1	Phosphoserine aminotransferase	A0A0G2K931;E9PSV5;A0A0G2KAC0	A0A0G2K931;E9PSV5;A0A0G2KAC0	344	ENSRNOG00000013971	242388	241867	239148
Slc25a5	ADP/ATP translocase 2;ADP/ATP translocase 2, N-terminally processed	Q09073	Q09073	1870	ENSRNOG00000039980	242523	250152	243094
Gpx8	Glutathione peroxidase	D3ZPW7	D3ZPW7	835	ENSRNOG00000010461	242532	23834	237825
Ak1	Adenylate kinase isoenzyme 1	P39069;A0A0G2K7Q6	P39069;A0A0G2K7Q6	1666		242546	241741	243024
Map2k1	Dual specificity mitogen-activated protein kinase kinase 1	A0A0H2UHI2;Q01986;P36506	A0A0H2UHI2;Q01986	390	ENSRNOG00000010176;ENSRNOG00000020005	242662	236711	238709
Ahnak2		F1LUD3	F1LUD3	1135	ENSRNOG00000028545	242741	24492	246024
Dbnl	Drebrin-like protein	Q9JHL4-3;Q9JHL4-2;Q9JHL4;Q9JHL4-4	Q9JHL4-3;Q9JHL4-2;Q9JHL4;Q9JHL4-4	2405	ENSRNOG00000012378	242861	234164	234156
Gaa	Lysosomal alpha-glucosidase	M0R544;Q6P7A9	M0R544;Q6P7A9	1361	ENSRNOG00000047656	242937	226907	245315
Vnn1		Q4KLZ0	Q4KLZ0	1939	ENSRNOG00000016219	243052	242967	244189
Uso1	General vesicular transport factor p115	P41542	P41542	1674	ENSRNOG00000002301	243118	244881	245032
Ddb1	DNA damage-binding protein 1	G3V8T4;Q9ESW0	G3V8T4;Q9ESW0	1321	ENSRNOG00000020715	243212	243251	245166
Rangap1		F1MAA5;Q66H32	F1MAA5;Q66H32	1189	ENSRNOG00000031789	243276	242201	24081
Mapk3	Mitogen-activated protein kinase 3	P21708;P21708-2	P21708;P21708-2	1601	ENSRNOG00000019601	243512	244229	243552
Slc9a3r1	Na(+)/H(+) exchange regulatory cofactor NHE-RF1	Q9JJ19	Q9JJ19	2410	ENSRNOG00000003232	243586	241799	24155
Klc1	Kinesin light chain 1	A0A140TAB3;P37285-2;P37285-3;P37285;B2GV74;Q68G30;Q5PQM2	A0A140TAB3;P37285-2;P37285-3;P37285	433	ENSRNOG00000011572;ENSRNOG00000018101;ENSRNOG00000018168;ENSRNOG00000020299	243659	244736	240791
Itgb3	Integrin beta	A0A5H1ZRV1;Q8R2H2;A0A0G2JWK0	A0A5H1ZRV1;Q8R2H2;A0A0G2JWK0	456		243764	242453	240704
Fkbp4	Peptidyl-prolyl cis-trans isomerase FKBP4;Peptidyl-prolyl cis-trans isomerase FKBP4, N-terminally processed	Q9QVC8	Q9QVC8	2425	ENSRNOG00000006444	243928	239706	23879
Tgfb1i1	Transforming growth factor beta-1-induced transcript 1 protein	Q99PD6	Q99PD6	2389	ENSRNOG00000019965	244074	244616	241322
Fat1		G3V9W9;A0A0G2K5L1	G3V9W9;A0A0G2K5L1	282	ENSRNOG00000030954	244111	240273	238491
Basp1	Brain acid soluble protein 1	Q05175	Q05175	1858		244598	245103	249031
Ahcyl1;Ahcyl2	Adenosylhomocysteinase	A0A140TAI8;B5DFN2;D3ZWL6	A0A140TAI8;B5DFN2;D3ZWL6	443	ENSRNOG00000039300	244776	243369	238017
Gsdmd		A0A096MJ11	A0A096MJ11	3	ENSRNOG00000007728	244815	248041	246545
Cox4i1	Cytochrome c oxidase subunit 4 isoform 1, mitochondrial	P10888	P10888	1520	ENSRNOG00000017817	245056	246516	244872
Snx2		B2RYP4	B2RYP4	553	ENSRNOG00000017832	245148	245711	243847
Pnp	Purine nucleoside phosphorylase	P85973	P85973	1836		245168	252026	252248
Rab32		D4AEG2	D4AEG2	1033	ENSRNOG00000014258	245225	240362	244343
Ube2m		D3ZNQ6	D3ZNQ6	825	ENSRNOG00000027514	245541	245917	24206
Serpine1	Plasminogen activator inhibitor 1	P20961;F1LM16	P20961;F1LM16	1593	ENSRNOG00000001414	245606	238852	243468
Pld3	Phospholipase D3	Q5FVH2	Q5FVH2	1995	ENSRNOG00000018390	245645	244933	244028
Sec23a		A0A0G2JZM2;B5DFC3	A0A0G2JZM2;B5DFC3	174	ENSRNOG00000004657	245667	242585	245345
Ap3b1		A0A0G2JWD6;D3ZIF5	A0A0G2JWD6;D3ZIF5	116	ENSRNOG00000010624	245696	241129	239362
Pygb	Alpha-1,4 glucan phosphorylase;Glycogen phosphorylase, brain form	G3V6Y6;P53534;G3V8V3;P09812	G3V6Y6;P53534	1251	ENSRNOG00000007583;ENSRNOG00000021090	245805	253446	247558
Usp5	Ubiquitin carboxyl-terminal hydrolase	D3ZVQ0	D3ZVQ0	885	ENSRNOG00000015409	245831	245158	244449
Yars	Tyrosine--tRNA ligase, cytoplasmic;Tyrosine--tRNA ligase, cytoplasmic, N-terminally processed	A0A0H2UHG0;Q4KM49	A0A0H2UHG0;Q4KM49	388	ENSRNOG00000007213	245845	245198	24278
Fbn1		G3V9M6;F1M5Q4	G3V9M6	1344	ENSRNOG00000007302;ENSRNOG00000043219	245923	244194	248684
Tmem43	Transmembrane protein 43	Q5XIP9	Q5XIP9	2123	ENSRNOG00000007519	246092	247586	240623
Rab5b		A1L1J8;Q6IN17	A1L1J8	462	ENSRNOG00000006130	246128	243968	245855
Itga1	Integrin alpha-1	P18614	P18614	1579	ENSRNOG00000012080	246535	248976	245956
Cnn2	Calponin	D3ZRX9	D3ZRX9	847	ENSRNOG00000043044	246675	248046	244569
Cnbp	Cellular nucleic acid-binding protein	P62634	P62634	1759	ENSRNOG00000010239	247153	245591	246169
Col5a1	Collagen alpha-1(V) chain	Q9JI03;G3V763;A0A0G2JX47	Q9JI03;G3V763;A0A0G2JX47	1259	ENSRNOG00000008749	247607	249765	251528
Uap1		D3ZF39	D3ZF39	771	ENSRNOG00000002926	247703	247375	244164
Coro1b	Coronin;Coronin-1B	G3V940;O89046;Q920J3	G3V940;O89046	1333	ENSRNOG00000014496;ENSRNOG00000021828	247894	254653	249209
Psmd4		O88321	O88321	1437	ENSRNOG00000021042	248148	250829	245881
Hdlbp	Vigilin	Q3KRF2;Q9Z1A6;Q6P513	Q3KRF2;Q9Z1A6;Q6P513	1896	ENSRNOG00000031479	248525	250675	245295
RGD1560687;RGD1566189;Ftl1;Fam65b;Ftl1l1;LOC100359668;LOC100362384	Ferritin;Ferritin light chain 1;Protein FAM65B	M0R6L9;M0R5T8;P02793;Q7TP54;M0RCS3;F1M5T1;M0R597;D4ADM5	M0R6L9;M0R5T8;P02793;Q7TP54;M0RCS3;F1M5T1;M0R597	1365	ENSRNOG00000004662;ENSRNOG00000018804;ENSRNOG00000020843;ENSRNOG00000022941;ENSRNOG00000029082;ENSRNOG00000031506;ENSRNOG00000031540;ENSRNOG00000033776;ENSRNOG00000034150	248645	253955	249931
Eef1e1		B2RYN3	B2RYN3	551	ENSRNOG00000016390	248651	243814	244701
Anp32b	Acidic leucine-rich nuclear phosphoprotein 32 family member B	Q9EST6;F1LP34	Q9EST6;F1LP34	2403	ENSRNOG00000009266	248707	25121	24908
Tubb3	Tubulin beta-3 chain	Q4QRB4	Q4QRB4	1958	ENSRNOG00000017209	249379	243228	246786
Eif4a2	Eukaryotic initiation factor 4A-II;Eukaryotic initiation factor 4A-II, N-terminally processed	Q5RKI1;A0A0G2K8B7	Q5RKI1;A0A0G2K8B7	2052	ENSRNOG00000001815	249649	245036	246878
Ppa1		F7EPH4;A0A0G2JUD2	F7EPH4;A0A0G2JUD2	72	ENSRNOG00000000558	249813	239175	241538
Col11a1	Collagen alpha-1(XI) chain	P20909-6;P20909-4;P20909-5;P20909-3;P20909;P20909-2	P20909-6;P20909-4;P20909-5;P20909-3;P20909;P20909-2	1592	ENSRNOG00000023148	249836	252054	25605
Hmgb2;LOC100911856;RGD1561694	High mobility group protein B2	P52925;D3ZN59;D3ZS25	P52925;D3ZN59;D3ZS25	822	ENSRNOG00000013167;ENSRNOG00000026462;ENSRNOG00000029107;ENSRNOG00000033321	250389	250718	252549
Sparc	SPARC	P16975	P16975	1567	ENSRNOG00000012840	250878	254128	25282
Cs	Citrate synthase;Citrate synthase, mitochondrial	G3V936;Q8VHF5	G3V936;Q8VHF5	1332	ENSRNOG00000023520	251102	248919	252966
Vdac3	Voltage-dependent anion-selective channel protein 3	A0A0G2JSR0;Q9R1Z0;Q9R1Z0-2	A0A0G2JSR0;Q9R1Z0;Q9R1Z0-2	37		251148	250883	249344
Hint1	Histidine triad nucleotide-binding protein 1	D4A269;P62959	D4A269;P62959	933	ENSRNOG00000000622;ENSRNOG00000005630	251604	250858	25321
Lasp1	LIM and SH3 domain protein 1	Q99MZ8	Q99MZ8	2387	ENSRNOG00000004132	251676	247955	247351
Capza2	F-actin-capping protein subunit alpha-2	Q3T1K5	Q3T1K5	1904	ENSRNOG00000028549	252117	250123	252874
Tubb2a;Tubb2b	Tubulin beta-2A chain;Tubulin beta-2B chain	P85108;Q3KRE8	P85108;Q3KRE8	1831	ENSRNOG00000017445;ENSRNOG00000017558	252284	25746	256275
Tpm1	Tropomyosin alpha-1 chain	A0A0G2JX64;P04692-6;Q91XN6;A0A0G2K7F7;P04692-3;P04692;Q63607	A0A0G2JX64;P04692-6;Q91XN6;A0A0G2K7F7;P04692-3;P04692;Q63607	125	ENSRNOG00000018184	252476	256195	256364
Nid1		F1LM84;P08460	F1LM84	1056	ENSRNOG00000002461	253406	255033	256307
Gda	Guanine deaminase	Q9JKB7;Q9WTT6	Q9JKB7;Q9WTT6	2416	ENSRNOG00000018282	253518	255226	253508
Crk	Adapter molecule crk	Q63768-2;Q63768	Q63768-2;Q63768	2166	ENSRNOG00000025792	254176	256048	254615
Galk1		Q5RKH2	Q5RKH2	2050	ENSRNOG00000006359	255139	252657	252237
Ostf1	Osteoclast-stimulating factor 1	Q6P686	Q6P686	2297		255175	25242	250572
Fxr2		B1H2A6;A0A0G2JZV8;Q80WE1-2;Q80WE1	B1H2A6	513	ENSRNOG00000011876;ENSRNOG00000011900	255368	25448	250509
Phgdh	D-3-phosphoglycerate dehydrogenase	O08651	O08651	1410	ENSRNOG00000019328	255375	254293	24757
Sod2	Superoxide dismutase [Mn], mitochondrial	P07895	P07895	1494	ENSRNOG00000019048	255467	257008	257798
Dbn1	Drebrin	A0A0H2UHL9;Q07266-2;Q07266	A0A0H2UHL9;Q07266-2;Q07266	394	ENSRNOG00000014170	255508	253296	250548
Slc25a3	Phosphate carrier protein, mitochondrial	G3V741;P16036;Q6IRH6	G3V741;P16036;Q6IRH6	1256	ENSRNOG00000008289	255894	254327	263856
Mmp2	72 kDa type IV collagenase;PEX	E9PSM5;P33436	E9PSM5;P33436	1037	ENSRNOG00000016695	256193	25802	258866
ifitm3	Interferon-induced transmembrane protein 3	P26376;Q9R175;D4A096	P26376	1619	ENSRNOG00000014936;ENSRNOG00000015078;ENSRNOG00000042995	256613	259045	25.24
Lims1		C0KUC5;C0KUC6	C0KUC5;C0KUC6	608	ENSRNOG00000037765	256932	254167	258317
Ddx39b	Spliceosome RNA helicase Ddx39b	Q63413;A0A0G2KAT4	Q63413;A0A0G2KAT4	2155	ENSRNOG00000000841	256991	255089	247578
Pdlim1	PDZ and LIM domain protein 1	P52944	P52944	1711	ENSRNOG00000016166	257424	258623	25676
Tpm2	Tropomyosin beta chain	P58775-2;CON__Q3SX28	P58775-2;CON__Q3SX28	1726	ENSRNOG00000016731	258921	257313	262609
Cryab	Alpha-crystallin B chain	P23928	P23928	1608	ENSRNOG00000010524	263151	256495	261324
Tagln	Transgelin	A0A0G2JWK7;P31232	A0A0G2JWK7;P31232	122	ENSRNOG00000017628	264315	262589	265572
P4ha2		D3ZGT6;A0A0G2JYL4	D3ZGT6;A0A0G2JYL4	782	ENSRNOG00000033663	264915	269114	268218
Fbln2		G3V6X1	G3V6X1	1249	ENSRNOG00000007338	265859	264842	266901
Ptgfrn	Prostaglandin F2 receptor negative regulator	F1M790;Q62786	F1M790;Q62786	1172	ENSRNOG00000015655	268954	269915	271773
Gcn1l1		F1LRI5	F1LRI5	1112	ENSRNOG00000021871	274932	275776	272692
Cd99		B4F7A5	B4F7A5	575	ENSRNOG00000050735	277378	275048	274777
Mgp	Matrix Gla protein	Q5RK05;P08494	Q5RK05;P08494	1504	ENSRNOG00000005695	282048	283376	279998
Actc1;Acta1;Acta2;Actg2	Actin, alpha cardiac muscle 1;Actin, alpha skeletal muscle;Actin, aortic smooth muscle;Actin, gamma-enteric smooth muscle	P68035;A0A0G2K4M6;P68136;P62738;P63269	P68035;A0A0G2K4M6;P68136;P62738;P63269	1801	ENSRNOG00000008536;ENSRNOG00000017786;ENSRNOG00000029401	283462	282498	280376
Thy1	Thy-1 membrane glycoprotein	P01830	P01830	1453	ENSRNOG00000006604	288663	284815	287011
Acat2;RGD1562948	Acetyl-CoA acetyltransferase, cytosolic	Q5XI22;F1LS48;A0A0G2JUB4;D3ZKB6;A0A096MJY8	Q5XI22;F1LS48;A0A0G2JUB4;D3ZKB6;A0A096MJY8	2092	ENSRNOG00000013975;ENSRNOG00000019189	24.36	248709	244991
Ddah1	N(G),N(G)-dimethylarginine dimethylaminohydrolase 1	O08557	O08557	1406	ENSRNOG00000014613	25.92	263427	263969
Col15a1		F1LPD0;A0A0G2JV12	F1LPD0;A0A0G2JV12	82	ENSRNOG00000039197	274252	277644	27821
Atp6v1g1		B2GUV5;A0A0G2KAG3;A0A0G2K2R1;Q8R2H0	B2GUV5	527	ENSRNOG00000000840;ENSRNOG00000008163	236668	23886	242793
C3	Complement C3;Complement C3 beta chain;C3-beta-c;Complement C3 alpha chain;C3a anaphylatoxin;Acylation stimulating protein;Complement C3b alpha chain;Complement C3c alpha chain fragment 1;Complement C3dg fragment;Complement C3g fragment;Complement C3d fragment;Complement C3f fragment;Complement C3c alpha chain fragment 2	M0RBJ7;M0RBF1;P01026	M0RBJ7;M0RBF1;P01026	1393	ENSRNOG00000046834	240065	240521	24276
Fabp5	Fatty acid-binding protein, epidermal	P55053	P55053	1721	ENSRNOG00000049075	252619	255225	251728
Lamtor1	Ragulator complex protein LAMTOR1	Q6P791	Q6P791	2307	ENSRNOG00000020016	237372	238326	237003
Nt5e	5-nucleotidase	Q66HL0;P21588	Q66HL0;P21588	1598	ENSRNOG00000011071	238124	229533	230028
